# Supplementary material for: Comparing molecular representations, e-nose signals, and other featurization, for learning to smell aroma molecules
Source: PLoS One. 2023 Aug 11;18(8):e0289881. doi: 10.1371/journal.pone.0289881 (PMC10420360; doi:10.1371/journal.pone.0289881)
Supplement: S1 Data — (XLSX) [file pone.0289881.s001.xlsx]

## Sheet: 114 aroma molecules with ODs
Index	Fragrance name	CAS Number	Odor Descriptors	SMILES
1	Aldehyde C-11	112-45-8	waxy, aldehydic, rose, mandarin, citrus, soapy, fatty	C=CCCCCCCCCC=O
2	Aldehyde C-12	112-54-9	soapy, waxy, aldehydic, citrus, green, floral	CCCCCCCCCCCC=O
3	Aldehyde C-16	77-83-8	sweet, fruity, strawberry, floral, honey, fatty	CCOC(=O)C1C(O1)(C)C2=CC=CC=C2
4	Anisic Aldehyde	0123-11-5	sweet, powdery, floral, balsamic	COC1=CC=C(C=C1)C=O
5	Aurantiol	89-43-0	floral, lily, orange, floral, sweet	CC(CCCC(C)(C)O)CC=NC1=CC=CC=C1C(=O)OC
6	Benzyl butyrate	103-37-7	fresh, fruity, jasmin, apricot, berry	CCCC(=O)OCC1=CC=CC=C1
7	Cinnamic Alcohol	104-54-1	sweet, balsamic, spicy, green, powdery	C1=CC=C(C=C1)C=CCO
8	Cis-3-Hexenol	928-96-1	fresh, green, grassy, vegetable, herbal, oily	CC/C=C\CCO
9	Cyclamen aldehyde	103-95-7	floral, fresh, musty, green	CC(C)C1=CC=C(C=C1)CC(C)C=O
10	Hexyl Cinnamaldehyde	101-86-0	fresh, floral, green, jasmin, herbal, waxy	CCCCCCC(=CC1=CC=CC=C1)C=O
11	Hydroxycitronellal	107-75-5	floral, lily, sweet, green, waxy, tropical, melon	CC(CCCC(C)(C)O)CC=O
12	Hedione	24851-98-7	floral, oily, jasmin, green, tropical	O=C(OC)CC1C(C(=O)CC1)CCCCC
13	Lyral	31906-04-04	floral, muguet, woody	CC(C)(CCCC1=CCC(CC1)C=O)O
14	Raspberry ketone	5471-51-2	sweet, berry, raspberry, ripe, floral	CC(=O)CCC1=CC=C(C=C1)O
15	alpha Ionone	127-41-3	sweet, woody,floral, violet, tropical, fruity	CC1=CCCC(C1/C=C/C(=O)C)(C)C
16	beta-ionone	14901-07-06	floral, woody, sweet, fruity, berry, tropical	CC1=C(C(CCC1)(C)C)C=CC(=O)C
17	Adoxal	141-13-9	fresh, floral, waxy, rose, lily	CC(CCCC(C)C=O)CCC=C(C)C
18	Dihydromyrcenol	18479-58-8	fresh, citrus, lime, floral	CC(CCCC(C)(C)O)C=C
19	Calone	28940-11-6	fresh, melon, green, phenolic	CC1=CC2=C(C=C1)OCC(=O)CO2
20	Helional	1205-17-0	fresh, green, hay	CC(CC1=CC2=C(C=C1)OCO2)C=O
21	Ethyl maltol	4940-11-08	sweet, strawberry, candy, berry	CCC1=C(C(=O)C=CO1)O
22	Ethyl vanillin	121-32-4	sweet, creamy, vanilla	CCOC1=C(C=CC(=C1)C=O)O
23	Ambroxan	6790-58-5	sweet, dry	CC1(CCC[C@]2([C@H]1CC[C@@]3([C@@H]2CCO3)C)C)C
24	Ambrettolide	7779-50-2	sweet, soapy, musky, fruity, berry	C1CCCCC=CCCCCC(=O)OCCCC1
25	Cashmeran	33704-61-9	spicy, musky, woody	CC1C(C2=C(C1(C)C)C(=O)CCC2)(C)C
26	Galaxolide	1222-05-05	sweet, floral, musky	CC1COCC2=CC3=C(C=C12)C(C(C3(C)C)C)(C)C
27	Muscone	541-91-3	sweet, musky, animalic, powdery, fatty	CC1CCCCCCCCCCCCC(=O)C1
28	Musk Keton	81-14-1	fatty, musky, soapy, dry, floral, powdery	CC1=C(C(=C(C(=C1[N+](=O)[O-])C(C)(C)C)[N+](=O)[O-])C)C(=O)C
29	Tonalide	1506-02-01	sweet, fruity, musky, powdery	CC1CC(C2=C(C1(C)C)C=C(C(=C2)C(=O)C)C)(C)C
30	Damasenone	23696-85-7	sweet, fruity, rose, grape, raspberry, sugar	C/C=C/C(=O)C1=C(C=CCC1(C)C)C
31	Dimetol	13254-34-7	fresh, rose, floral, woody, citrus, herbal	CC(C)CCCC(C)(C)O
32	Orange Terpenes	68647-72-3	fresh, juicy, sweet, orange	C=C(C)C1CC=C(C)CC1
33	Precyclemone B	52474-60-9	citrus, grapefruit	CC(=CCCC1=CCCC(C1)(C)C=O)C
34	Scentenal	86803-90-9	fresh, floral, woody	COC1CC2CC1C3C2CC(C3)C=O
35	Givescone	57934-97-1	rose, warm, spicy, fruity, berry, woody	CCC1=CCCC(C1C(=O)OCC)(C)C
36	Rhodinol	141-25-3	floral, rose, spicy, waxy, powdery	CC(CCC=C(C)C)CCO
37	Phenyl acetaldehyde	122-78-1	green, sweet, floral, honey, cocoa	C1=CC=C(C=C1)CC=O
38	PADMA	101-48-4	green, floral, rose, earthy, mushroom	COC(CC1=CC=CC=C1)OC
39	Florosa	63500-71-0	fresh, floral, rose	CC(C)CC1CC(CCO1)(C)O
40	Magnolan	27606-09-03	floral, green, grapefruit	CC1C2CC3=CC=CC=C3C2OC(O1)C
41	Benzyl propionate	122-63-4	sweet, fruity, floral, banana, jasmin, balsamic	CCC(=O)OCC1=CC=CC=C1
42	Isoamyl salicylate	87-20-7	floral, herbal, woody	CC(C)CCOC(=O)C1=CC=CC=C1O
43	Silvial	6658-48-6	floral, lily, green, tropical, oily, balsamic	CC(C)CC1=CC=C(C=C1)CC(C)C=O
44	Methyl ionone gamma	127-51-5	sweet, powdery, floral, woody	CC1=CCCC(C1/C=C(\C)/C(=O)C)(C)C
45	Cetone V	79-78-7	fruity, floral, green, woody, powdery	CC1=CCCC(C1C=CC(=O)CCC=C)(C)C
46	Orivone	16587-71-6	woody, dry, earthy, camphoreous	CCC(C)(C)C1CCC(=O)CC1
47	Anethole	104-46-1	sweet, medicinal	COc1ccc(/C=C/C)cc1
48	cis-3-Hexenyl acetate	3681-71-8	fresh, green, sweet, fruity, banana, apple, grassy	CC/C=C\CCOC(=O)C
49	Stemone	22457-23-4	leafy, green	CCC(C)CC(=NO)CC
50	Styralyl acetate	93-92-5	green, leafy, musty	CC(C1=CC=CC=C1)OC(=O)C
51	Triplal	68039-49-6	green, leafy, tart, floral	CC1C=C(CCC1C=O)C
52	Undecavertol	81782-77-6	green, oily, violet, lily, fruity	CCCCCC(/C(=C/CC)/C)O
53	Vertacetal	5182-36-5	fresh, grapefruit, citrus, green	CC1CC(OC(O1)C)(C)C2=CC=CC=C2
54	Fructone B	6290-17-1	sweet, fruity, apple, green, tropical, woody	CCOC(=O)CC1(OCCO1)C
55	Hexyl acetate	142-92-7	fruity, green, apple, banana, sweet	CCCCCCOC(=O)C
56	Paradisamide	406488-30-0	bitter, tropical, grapefruit, guava	CCC(CC)C(=O)N(C)c1cccc(c1)C
57	Verdox	88-41-5	fruity, woody, apple, green, herbal	CC(=O)OC1CCCCC1C(C)(C)C
58	Ethyl butyrate	105-54-4	fruity, juicy, pineapple	CCCC(=O)OCC
59	Isobutavan	20665-85-4	sweet, vanilla, creamy, fruity, chocolate	CC(C)C(=O)OC1=C(C=C(C=C1)C=O)OC
60	Bicyclononalactone	4430-31-3	sweet, herbal, woody	C1CCC2C(C1)CCC(=O)O2
61	Phenyl ethyl acetate	103-45-7	floral, rose, sweet, honey, fruity, tropical	CC(=O)OCCC1=CC=CC=C1
62	Phenyl propyl alcohol	122-97-4	sweet, spicy, floral, balsamic	C1=CC=C(C=C1)CCCO
63	Phenyl acetic acid	103-82-2	sweet, honey, floral, honey, sour, waxy	C1=CC=C(C=C1)CC(=O)O
64	Cosmone	259854-70-1	musky, animalic, powdery, fatty, anisic, woody	O=C1CC(C)CC=CCCCCCCCC1
65	Ocimene	13877-91-3	citrus, tropical, green, terpene, woody	CC(=CCC=C(C)C=C)C
66	alpha Pinene	80-56-8	fresh, camphoreous, sweet, pine, earthy, woody	CC1=CCC2CC1C2(C)C
67	beta Pinene	127-91-3	dry, woody, resin, pine, hay, green	CC1(C2CCC(=C)C1C2)C
68	d-limonene	5989-27-5	citrus, orange, fresh, sweet	CC1=CCC(CC1)C(=C)C
69	Bisabolene	495-62-5	balsamic, citrus, spicy, myrrh	CC1=CCC(=C(C)CCC=C(C)C)CC1
70	Sabinene	3387-41-5	woody, terpene, citrus, pine, spicy	CC(C)C12CCC(=C)C1C2
71	beta-Caryophyllene	87-44-5	sweet, woody, spicy, clove, dry	C/C/1=C\CCC(=C)[C@H]2CC([C@@H]2CC1)(C)C
72	Citronellol	106-22-9	floral, waxy, rose, citrus	CC(CCC=C(C)C)CCO
73	Geraniol	106-24-1	sweet, floral, fruity, rose, waxy, citrus	CC(=CCC/C(=C/CO)/C)C
74	Nerol	106-25-2	sweet, neroli, citrus, magnolia	CC(=CCC/C(=C\CO)/C)C
75	Linalool	78-70-6	citrus, floral, sweet, rose, woody, green, blueberry	CC(=CCCC(C)(C=C)O)C
76	Terpineol-alpha	98-55-5	pine, terpenic, citrus, woody, floral	CC1=CCC(CC1)C(C)(C)O
77	Borneol	507-70-0	pine, woody, camphoreous, balsamic	O[C@H]1C[C@H]2CC[C@]1(C)C2(C)C
78	Farnesol	4602-84-0	fresh, sweet, floral, dry	CC(=CCCC(=CCCC(=CCO)C)C)C
79	Nerolidol	7212-44-4	floral, green, waxy, citrus, woody	CC(=CCCC(=CCCC(C)(C=C)O)C)C
80	Vetiverol	89-88-3	sweet, balsamic, woody, root, sandalwood	CC1CC(C=C(C2C1CC(=C(C)C)C2)C)O
81	Cedrol	77-53-2	woody, dry, sweet	C[C@@H]1CC[C@@H]2[C@]13CC[C@@]([C@H](C3)C2(C)C)(C)O
82	Phenyl ethyl Alcohol	60-12-8	floral, rose, dry,sweet, fresh, aromatic	C1=CC=C(C=C1)CCO
83	Methyl chavicol	140-67-0	basil, sweet, phenolic, anisic, spicy, green, herbal, minty	COC1=CC=C(C=C1)CC=C
84	Anethole	4180-23-8	sweet, anise, warm, herbal, spicy, aromatic, herbaceous	C\C=C\C1=CC=C(C=C1)OC
85	Thymol	89-83-8	herbal, phenolic, medicinal, camphoreous	CC1=CC(=C(C=C1)C(C)C)O
86	Eugenol	97-53-0	sweet, spicy, clove, woody	COC1=C(C=CC(=C1)CC=C)O
87	Aldehyde C-10	112-31-2	sweet, aldehydic, waxy, orange, peel, citrus, floral	CCCCCCCCCC=O
88	Citronellal	106-23-0	sweet, dry, floral, herbal, waxy, aldehydic, citrus	CC(CCC=C(C)C)CC=O
89	Citral	5392-40-5	sharp, lemon, sweet	CC(=CCCC(=CC=O)C)C
90	Banzaldehyde	100-52-7	sharp, sweet, bitter, almond, cherry	C1=CC=C(C=C1)C=O
91	Cinnamic aldehyde	104-55-2	sweet, balsamic,cinnamon, almond, spicy, aromatic, resin, powdery	C1=CC=C(C=C1)C=CC=O
92	Vanilin	121-33-5	sweet, vanilla, creamy, chocolate	COC1=C(C=CC(=C1)C=O)O
93	cis-Jasmone	0488-10-8	woody, herbal, floral, spicy, jasmin	CC/C=C\CC1=C(CCC1=O)C
94	Damascon-beta	35044-68-9	fruity, floral, rose, honey, tobacco	CC=CC(=O)C1=C(CCCC1(C)C)C
95	Damascon-alpha	43052-87-5	sweet, floral, fruity, apple, spicy, minty	CC=CC(=O)C1C(=CCCC1(C)C)C
96	Caryophyllene oxide	1139-30-6	sweet, fresh, dry, woody, spicy	CC1(CC2C1CCC3(C(O3)CCC2=C)C)C
97	Linalool oxide	1365-19-1	floral, herbal, earthy, green	OC(C1OC(\C=C)(CC1)C)(C)C
98	1,8-Cineole	470-82-6	herbal, camphoreous, medicinal	CC1(C2CCC(O1)(CC2)C)C
99	Rose oxide	16409-43-1	green, rose, spicy, fresh	CC1CCOC(C1)C=C(C)C
100	Aldehyde C-18	104-61-0	coconut, creamy, waxy, sweet, butter, oily	CCCCCC1CCC(=O)O1
101	Aldehyde C-14	104-67-6	fruity, peach, creamy, fatty, lactonic, coconut	CCCCCCCC1CCC(=O)O1
102	Coumarin	91-64-5	sweet, hay	C1=CC=C2C(=C1)C=CC(=O)O2
103	Citronellyl formate	105-85-1	bergamot, cucumber, rose, peach	CC(CCC=C(C)C)CCOC=O
104	Geranyl formate	105-86-2	fresh, rose, tea, green	CC(=CCC/C(=C/COC=O)/C)C
105	Linalyl acetate	115-95-7	sweet, green, citrus, bergamot, lavender, woody	CC(=CCCC(C)(C=C)OC(=O)C)C
106	Citronellyl acetate	150-84-5	floral, green, rose, fruity, citrus, woody, tropical	CC(CCC=C(C)C)CCOC(=O)C
107	Neryl acetate	0141-12-8	floral, rose, soapy, citrus, pear	CC(=CCC/C(=C\COC(=O)C)/C)C
108	Terpinyl acetate	8007-35-0	sweet, herbal, bergamot, pine, lavender, floral	CC1CCC(C=C1)(C(C)C)OC(=O)C
109	Menthyl acetate	89-48-5	tea, cooling, minty, fruity	C[C@@H]1CC[C@H]([C@@H](C1)OC(=O)C)C(C)C
110	Benzyl acetate	0140-11-4	sweet, floral, fruity, jasmin, fresh	CC(=O)OCC1=CC=CC=C1
111	Methyl benzoate	93-58-3	phenolic, green, almond, floral	COC(=O)C1=CC=CC=C1
112	Methyl salicylate	119-36-8	green, minty	COC(=O)C1=CC=CC=C1O
113	Methyl anthranilate	134-20-3	fruity, grape, orange, floral	COC(=O)C1=CC=CC=C1N
114	Indole	120-72-9	animalic, floral	C1=CC=C2C(=C1)C=CN2

## Sheet: Aroma bit Average Vector
Fragrance name	Channel1-1	Channel1-2	Channel1-3	Channel1-4	Channel1-5	Channel2-1	Channel2-2	Channel2-3	Channel2-4	Channel2-5	Channel3-1	Channel3-2	Channel3-3	Channel3-4	Channel3-5	Channel4-1	Channel4-2	Channel4-3	Channel4-4	Channel4-5	Channel5-1	Channel5-2	Channel5-3	Channel5-4	Channel5-5	Channel6-1	Channel6-2	Channel6-3	Channel6-4	Channel6-5	Channel7-1	Channel7-2	Channel7-3	Channel7-4	Channel7-5
Aldehyde C-11	-198.333	-96.3333	-103.667	-149.667	-168	-183.667	-38.6667	-754.333	-69.3333	-250	-26	-48	-126.667	-81.3333	-28	-59.6667	-46.6667	-32.6667	-41.3333	-44.3333	-38.6667	-49.6667	-335.333	-243	-150	-92.6667	-91.6667	-75.6667	-43.3333	-72.6667	-30.6667	-71.3333	-26	-43	-78.6667
Aldehyde C-12	-201.667	-87.3333	-113.667	-120	-163	-132	-30	-798.667	-61.3333	-268.333	-21.6667	-40	-104	-65.6667	-26.6667	-48.3333	-45.3333	-32	-40.6667	-43.6667	-34.3333	-41.6667	-252	-185.333	-152.667	-93	-71.3333	-63.6667	-39	-58.6667	-31	-61.6667	-24	-44.3333	-81
Aldehyde C-16	-193.667	-82	-111.667	-108.333	-155	-118	-28.3333	-771.333	-58	-260.667	-20.3333	-36.3333	-95.3333	-59	-25	-45	-44.3333	-31	-40.3333	-41.6667	-31.3333	-38	-225.333	-166.667	-151.333	-71.6667	-65	-58	-35.3333	-53.6667	-29.6667	-58	-24	-43.3333	-78
Anisic Aldehyde	-221	-89.3333	-128	-110	-176.667	-117.667	-28.3333	-853	-61.3333	-284.667	-21	-36.3333	-99	-62.6667	-27.3333	-44.6667	-50.6667	-35	-44.3333	-47.3333	-33.3333	-38.3333	-220.667	-162.667	-177	-74.6667	-65.3333	-61.3333	-37.3333	-54.6667	-34	-65	-27	-51	-93
Aurantiol	-152.667	-67	-98.3333	-82.3333	-125	-88.6667	-21.6667	-627	-47.6667	-219.333	-16.3333	-28	-73.6667	-46.6667	-21.3333	-35.3333	-37.6667	-26.6667	-35	-36.3333	-25.3333	-30.6667	-173	-128.333	-137.333	-55.3333	-50.3333	-47	-29.3333	-43	-25.6667	-47	-20	-37.6667	-66
Benzyl butyrate	-234.667	-85.3333	-142.667	-96.3333	-179	-96.6667	-25.3333	-907	-61.3333	-303.333	-20.3333	-33.3333	-91.3333	-57.6667	-28.6667	-39.6667	-51.6667	-36	-46.6667	-50	-32.3333	-36	-180.667	-138.333	-190	-69.3333	-57.6667	-59	-36.3333	-50	-35.6667	-63.3333	-27.6667	-55.3333	-100
Cinnamic Alcohol	-178.333	-71.3333	-112	-83	-137	-86	-22	-712.667	-47.6667	-244	-16	-28.3333	-75.6667	-47	-22	-34.6667	-41	-28.3333	-36.6667	-38.6667	-26	-30	-163	-123.333	-149.667	-48.3333	-49.3333	-47.6667	-30	-42	-28.6667	-49.3333	-22	-42.6667	-75.6667
Cis-3-Hexenol	-215	-75.6667	-126	-82.6667	-158.333	-77	-20	-834.333	-52	-295.667	-16.3333	-28.6667	-75.3333	-47.3333	-25.6667	-33.3333	-44.3333	-31	-39.6667	-42.3333	-27	-30.6667	-141.333	-110.667	-178.333	-49.3333	-46.6667	-47.6667	-31	-42.6667	-31.3333	-53.3333	-24.6667	-49.3333	-90.3333
Cyclamen aldehyde	-187.333	-71.3333	-112	-83.3333	-138	-80	-21	-739.333	-49.3333	-252.667	-16	-27.6667	-73.3333	-46.3333	-23	-33	-42.6667	-29.6667	-39	-41.3333	-25.3333	-29.3333	-152.333	-115.333	-165.333	-43	-47.3333	-47.3333	-29.3333	-41.3333	-29.3333	-51	-23	-45	-79.3333
Hexyl Cinnamaldehyde	-229	-78.3333	-124.333	-96	-161.667	-82.3333	-22	-846.333	-52	-270	-17	-30.3333	-83.6667	-51	-24	-33.3333	-43.3333	-30.6667	-41.6667	-42.3333	-27.3333	-30.6667	-162.333	-124	-158	-47	-51.6667	-48	-30.3333	-43.3333	-29.6667	-51	-23	-45.6667	-80.6667
Hydroxycitronellal	-227.333	-84.3333	-116.333	-115	-162.667	-122.333	-31	-813.667	-60.3333	-265.333	-22	-38.6667	-100.333	-63.3333	-25	-44.6667	-49.3333	-32.3333	-43.3333	-44.3333	-32	-38.6667	-234.667	-173.333	-160	-57	-68.6667	-59.3333	-35.6667	-54	-32.3333	-62.3333	-25.3333	-45.3333	-79
Hedione	-244.333	-98.6667	-116	-143	-182.667	-178.333	-39	-843.667	-69.6667	-274.667	-26.6667	-48	-127.333	-81	-26.6667	-57.6667	-51.6667	-34.6667	-45.6667	-47.3333	-38.6667	-48.6667	-321	-234.333	-174.667	-73.6667	-91	-74	-43	-69	-34.3333	-73.6667	-27.3333	-47	-84.6667
Lyral	-158	-66	-91	-89.6667	-119	-101	-25.6667	-605	-48.3333	-206.333	-18	-31	-78.6667	-48.3333	-21	-38	-36	-26.3333	-34	-34.6667	-27	-32.6667	-199	-148	-143.333	-44	-57.6667	-51.6667	-31	-47.3333	-25	-47.3333	-20	-35.6667	-63
Raspberry ketone	-245.333	-76.3333	-129.333	-92.6667	-165	-83.3333	-24.3333	-928	-54.3333	-289	-18.3333	-30.3333	-82.3333	-49.3333	-25	-35.3333	-47	-32.6667	-43.3333	-45.3333	-30	-32.3333	-164.333	-127.333	-193	-41.3333	-51.3333	-51.6667	-31.6667	-43.3333	-33.6667	-57	-25.3333	-49.6667	-86.6667
alpha Ionone	-73.6667	-38	-56.6667	-51	-63	-59.6667	-15.6667	-301.333	-29.6667	-115.667	-11	-20	-44.3333	-28.3333	-16.3333	-24.3333	-20	-16	-20.6667	-22	-17.6667	-21.3333	-125.333	-93.6667	-88.3333	-24.6667	-35.3333	-33.6667	-21	-31.6667	-15	-26	-12	-22.6667	-37.6667
beta-ionone	-223.667	-77.3333	-121.333	-98	-158.667	-103.667	-26.3333	-820.667	-55.6667	-271.667	-19.3333	-33.6667	-88.3333	-54.3333	-25.6667	-40.3333	-46.3333	-33	-43	-44	-31	-36	-203.333	-153	-188	-45.3333	-60.6667	-58.3333	-35	-51	-32.3333	-56.6667	-25.6667	-48	-85.6667
Adoxal	-210.333	-76	-113.333	-98.6667	-149	-103	-27.3333	-767	-55	-252.667	-19.3333	-32.3333	-86.3333	-53.6667	-23.6667	-39.6667	-47	-32	-41	-43	-29.3333	-34.3333	-195.667	-146	-177	-44.6667	-58	-54	-33	-46.6667	-31.3333	-57.6667	-24.3333	-45.3333	-80.3333
Dihydromyrcenol	-208.333	-75.6667	-120	-95.6667	-150.333	-93.6667	-26.6667	-784	-55.6667	-274.333	-19.3333	-33.3333	-84	-52.3333	-27.3333	-37.6667	-48.6667	-34.3333	-44	-45	-30.3333	-35.6667	-182.667	-141	-190.667	-43.3333	-56.3333	-55.3333	-35	-50	-32.6667	-56.6667	-26	-48.3333	-87.6667
Calone	-81	-40.3333	-55	-55.3333	-66.6667	-73.6667	-17.3333	-326.333	-30	-115.333	-12	-21	-48.6667	-30.6667	-14	-26.3333	-20	-14.6667	-18	-19.6667	-18	-23	-144.667	-105.667	-84.6667	-28	-39.6667	-34.3333	-20.6667	-32.3333	-15	-30	-12.3333	-21.3333	-38
Helional	-182	-70.6667	-101.333	-92.6667	-133.667	-106.333	-25.6667	-681	-49.6667	-228.333	-18	-30.6667	-83	-51.6667	-22	-39	-40.6667	-28	-36.6667	-38	-27.6667	-34	-199.333	-147.333	-160.333	-42.6667	-58	-53.3333	-31.6667	-47.3333	-28	-52	-22.3333	-41	-72
Ethyl maltol	-231	-80.6667	-117.333	-105.667	-163.667	-119.667	-27.6667	-818.667	-55.6667	-267.333	-19.3333	-34.6667	-95.6667	-59	-24.6667	-42.6667	-45	-32	-41.3333	-44	-30.6667	-37	-214	-159	-185.667	-47	-63	-58	-35.6667	-52	-32.6667	-60.6667	-25.6667	-47	-85
Ethyl vanillin	-190.667	-75.6667	-122	-99.6667	-141.333	-68.6667	-24	-786.667	-58.3333	-241	-19.3333	-28	-76	-53	-22.3333	-30.6667	-50.3333	-33.6667	-45.3333	-47	-29.3333	-28	-148.333	-113	-146	-40.6667	-52	-49.6667	-28.6667	-39	-33	-56.6667	-23	-47	-72
Ambroxan	-215.667	-72.6667	-120.333	-87.3333	-150.333	-75.6667	-22.6667	-789	-49.6667	-245.667	-17	-28.3333	-77.6667	-48	-22	-31.6667	-42.6667	-29	-39	-40.3333	-25.3333	-29	-154.667	-117	-146.333	-35.6667	-49.3333	-46.3333	-28.6667	-41	-29	-52.3333	-21.3333	-42.3333	-75.3333
Ambrettolide	-232.333	-81	-123.333	-99.6667	-163.333	-104.333	-25.6667	-795.333	-55.6667	-279	-19.3333	-36.6667	-90.6667	-57	-29.3333	-38.3333	-44.6667	-33.3333	-42	-44.3333	-31.6667	-37	-189.667	-146.333	-181.333	-51	-60.6667	-58	-36.3333	-52	-33.3333	-56.3333	-26.3333	-48	-89.3333
Cashmeran	-233.667	-83	-128	-103.667	-169.333	-103.333	-28.3333	-844	-59	-274	-21	-36	-95.6667	-59.3333	-28	-41	-50	-34	-45.6667	-48.3333	-31	-36.6667	-209.667	-157	-178.667	-43.6667	-65.6667	-58.6667	-36	-52	-32.6667	-60	-24.3333	-47.6667	-84.6667
Galaxolide	-212.667	-70	-113.333	-83	-142	-77	-21	-756	-48.3333	-240.667	-17	-28.6667	-74.6667	-46.3333	-22.3333	-32.6667	-42.3333	-28.3333	-37.6667	-39.6667	-25.6667	-28.6667	-157.667	-120	-154.667	-32.6667	-50	-46	-29.3333	-41	-28.3333	-51.6667	-21	-42	-74.6667
Muscone	-221	-77.6667	-114.667	-96.3333	-153	-104.333	-26	-772.667	-54	-250	-19.3333	-34	-89.6667	-54.3333	-24	-40.6667	-46.6667	-30.6667	-40.6667	-41.3333	-29.3333	-36	-210	-155.667	-168	-42	-63	-54.6667	-34	-49.3333	-30.3333	-57.3333	-24	-44.6667	-79.3333
Musk Keton	-10.6667	-8	-9	-11.6667	-13.6667	-22.6667	-6	-35.6667	-9	-20	-3.33333	-8.33333	-15	-11	-5.66667	-8.66667	-3.66667	-4	-4.66667	-5.33333	-4.66667	-8	-55.3333	-42.3333	-16.6667	-6.33333	-12.3333	-10.6667	-7.66667	-14.3333	-2.66667	-6	-2.66667	-2.66667	-3.66667
Tonalide	-174	-62	-100.667	-75	-117.667	-70.6667	-20.3333	-618	-45.6667	-203	-16	-25	-64.3333	-39.6667	-20	-30.3333	-37.3333	-25.6667	-34.3333	-35.6667	-24	-27.3333	-146.667	-110.333	-138.667	-30.3333	-45.6667	-43.6667	-26.6667	-38	-26.3333	-44.6667	-19	-37	-65
Damasenone	-246.667	-80.3333	-108.333	-104	-164.333	-129	-26.6667	-778.333	-54	-251.667	-19.3333	-35.3333	-104	-64.3333	-25.3333	-44	-46.6667	-32.6667	-42	-45	-31.3333	-38.3333	-233	-173.333	-180.667	-48	-66.6667	-60.3333	-36.3333	-54	-30.6667	-60.6667	-25.6667	-44.6667	-80.6667
Dimetol	-216	-77.3333	-101.667	-99.3333	-144	-127.333	-27.3333	-669.333	-52	-238.667	-19.6667	-35.6667	-96.3333	-61	-26.3333	-41.6667	-45	-31.6667	-40	-41.3333	-30.6667	-36.3333	-210	-157.333	-170.333	-44.6667	-64.3333	-56.3333	-36	-52.6667	-30.3333	-57.6667	-24.6667	-43.6667	-80
Orange Terpenes	-248	-81.3333	-106.333	-105.333	-161.333	-136.667	-28	-750.333	-55	-246.667	-20	-34.3333	-103	-65.6667	-23.6667	-41.6667	-48.6667	-32	-42	-43.6667	-29.6667	-35.6667	-214.667	-159	-175.667	-45.3333	-64	-56.3333	-33.3333	-50	-31.3333	-63.3333	-25	-44	-79.3333
Precyclemone B	-195.667	-62.6667	-99.3333	-72.6667	-128.333	-74.6667	-16.3333	-625	-40.3333	-213	-13	-23.6667	-68.3333	-42.6667	-20	-26.3333	-37.6667	-26.3333	-35	-36	-21.6667	-24.3333	-122.333	-93.6667	-154	-26.6667	-41	-39.3333	-25	-33.6667	-25.6667	-43.6667	-19.6667	-38.3333	-68.3333
Scentenal	-190.667	-66.6667	-85.6667	-89.6667	-126.667	-121.667	-25.3333	-595.667	-45	-196.333	-17.3333	-29.6667	-86.3333	-55	-20.3333	-36.3333	-40	-26.6667	-35	-36.3333	-26	-30.3333	-192	-141	-144.667	-42	-57	-48.6667	-28.6667	-43.3333	-25.6667	-52.3333	-20.6667	-36.6667	-63.3333
Givescone	-203	-70.3333	-96.6667	-89.3333	-138.333	-113.667	-23	-612	-47	-217.667	-16.6667	-30	-85.6667	-55.6667	-24.6667	-34.3333	-41.6667	-30	-38.6667	-41.3333	-27	-32	-177.333	-134.333	-163.333	-40.3333	-56.3333	-50.6667	-31	-46.6667	-28.6667	-53	-23	-41.3333	-73.3333
Rhodinol	-105.667	-41.6667	-53.3333	-63.6667	-72.6667	-88.6667	-13	-296	-26.3333	-112	-9.33333	-20	-61.6667	-37.6667	-13.6667	-18.6667	-21	-14.3333	-18	-19.6667	-13.6667	-17	-100	-76.3333	-70.3333	-19.6667	-34.3333	-24.6667	-16.6667	-27.3333	-13	-25.3333	-10.6667	-19	-32
Phenyl acetaldehyde	-204	-59.3333	-99.3333	-71	-124	-73.3333	-10.3333	-558	-33.3333	-191.333	-10.6667	-16.6667	-76.6667	-49.6667	-16	-13.6667	-34.6667	-21.3333	-31	-32	-16	-14.6667	-49.6667	-43.6667	-110.333	-13.6667	-31.6667	-25.3333	-16.6667	-21.3333	-22.6667	-38	-15.6667	-33	-54.3333
PADMA	-245.333	-76	-113.667	-106	-156.333	-164.667	-19	-646	-46.6667	-228	-15	-30.6667	-114	-71	-22.3333	-28.3333	-38.6667	-25.6667	-34.3333	-36.6667	-24	-26.6667	-134	-105.333	-134.667	-30.3333	-53	-41.3333	-26.3333	-39.6667	-25	-48.6667	-20.6667	-38.3333	-67
Florosa	-224.333	-67.6667	-98	-90.6667	-138	-127.333	-15.3333	-604.333	-39	-205.667	-12.3333	-24	-98	-60.6667	-17.6667	-22.6667	-36.3333	-22.6667	-32	-33	-19	-21	-103.333	-81.3333	-127.333	-22.6667	-41	-32.6667	-21.6667	-31.6667	-23.3333	-44	-18	-35	-60
Magnolan	-253	-77.6667	-108	-109.667	-157.667	-171.333	-19	-682	-45.6667	-235.667	-14.6667	-31	-115.667	-71	-21.6667	-30	-38	-26.3333	-34	-36.6667	-23.6667	-27	-143.667	-111	-145.333	-31.6667	-53.3333	-42	-26.3333	-40.3333	-25.3333	-49.3333	-21.3333	-39	-68.6667
Benzyl propionate	-237	-69.3333	-125	-91.3333	-151	-139	-16.6667	-632.333	-43.6667	-236.333	-14	-26.6667	-102	-62	-23	-25.6667	-38.3333	-25.3333	-33.6667	-36.6667	-21.3333	-24.3333	-110.667	-88.6667	-155.333	-27	-43.6667	-38.6667	-24.6667	-34.3333	-25.3333	-46.3333	-20.3333	-39.6667	-72.3333
Isoamyl salicylate	-244.667	-78.3333	-99.6667	-122	-157.333	-203.333	-23.6667	-663	-48	-229.333	-18	-35.6667	-133.333	-79.6667	-23.6667	-35.6667	-40.3333	-27.6667	-36	-40	-26.6667	-31.3333	-183.333	-139	-155	-41.3333	-60.3333	-49.6667	-30	-46.3333	-26	-53.3333	-22.6667	-39.3333	-71
Silvial	-244.333	-70	-103.667	-93.6667	-146.667	-140.667	-17	-663.667	-42.3333	-223	-13.6667	-25.3333	-103.667	-63.6667	-19	-23.3333	-39.3333	-25	-34.6667	-35.3333	-20.6667	-22.6667	-108.333	-85.6667	-143	-26	-40.6667	-35.3333	-23	-32	-26.3333	-46.6667	-19.3333	-37.3333	-64.3333
Methyl ionone gamma	-264.667	-77.6667	-108.333	-111	-161.333	-182.667	-21.3333	-714.667	-46.6667	-245.333	-15.6667	-32.3333	-122.333	-73.6667	-23.6667	-31.3333	-40	-27.3333	-36	-38.6667	-25.3333	-28.3333	-150.667	-117.333	-157.333	-33	-52	-44	-28.3333	-41.3333	-26.6667	-51.3333	-22.3333	-40	-70.6667
Cetone V	-216	-63.3333	-93	-88	-128.667	-127.667	-16.3333	-582	-39.6667	-201.333	-13.6667	-24	-94	-60	-18	-23	-37	-24.3333	-33.3333	-34.6667	-19.3333	-21.3333	-105.333	-82.6667	-131.667	-24.6667	-39	-33	-21	-30.3333	-24	-44.6667	-19	-36	-58.6667
Orivone	-237.333	-74.6667	-102.667	-114	-149.667	-191.667	-23.3333	-626	-46	-229.333	-16.6667	-35.3333	-119.333	-71.3333	-26	-33.6667	-35.6667	-26.6667	-33.6667	-38	-25.6667	-31.6667	-171	-131.667	-153	-37	-56.6667	-48.3333	-30	-45.6667	-25	-50	-22.3333	-38.3333	-68
Anethole	-223.333	-63.3333	-111.333	-81.3333	-139	-112	-15	-595.333	-39.6667	-222.667	-12.6667	-22	-89	-55	-20	-21	-35.3333	-24	-32.6667	-34.6667	-19.3333	-20.3333	-87	-71.6667	-153.333	-22.3333	-35	-33.6667	-21.6667	-29.3333	-24.3333	-43.3333	-18.6667	-39.3333	-70
cis-3-Hexenyl acetate	-198.667	-61	-95	-86.3333	-124.333	-131.667	-18.3333	-527	-37	-200	-13.6667	-26	-90.3333	-54	-20	-25	-31.6667	-23.3333	-29	-31	-20.3333	-23.6667	-117.667	-92.3333	-136	-29	-41	-36.6667	-23.6667	-34.3333	-23	-41.3333	-18.6667	-34.3333	-60.6667
Stemone	-183.667	-58	-83.6667	-80.3333	-117	-116	-16.6667	-500.667	-35.6667	-179	-12	-23.3333	-83	-51.3333	-18	-22	-30	-21.6667	-28	-29.6667	-19.3333	-21.3333	-104.333	-82.3333	-128	-22.3333	-36.6667	-32	-21.6667	-31	-21.3333	-38.3333	-17	-32	-54.6667
Styralyl acetate	-175.667	-53.3333	-113.667	-71.6667	-113	-103.667	-14.6667	-459.667	-32.6667	-182	-11	-21	-75	-46.3333	-17.6667	-19.6667	-27.3333	-19.6667	-25.3333	-27.3333	-17.3333	-19.3333	-89.3333	-72	-126.333	-21.3333	-33.3333	-30.6667	-20	-29	-20.3333	-36	-16.3333	-32	-57.6667
Triplal	-212.333	-61.6667	-104.333	-78	-133	-100.667	-14.6667	-584	-40.3333	-219.333	-13.3333	-21.3333	-84	-54	-21.3333	-18.6667	-37.6667	-25.6667	-34.6667	-36.3333	-19.3333	-20	-73.3333	-62.6667	-147.667	-20.6667	-32	-33	-21.6667	-28.6667	-26.3333	-43.3333	-19.6667	-38.6667	-65.3333
Undecavertol	-225.333	-66	-98.6667	-88.6667	-137	-128.333	-17	-609.667	-39.3333	-210.333	-12.3333	-23.3333	-95.3333	-60	-19.3333	-23	-36.6667	-25	-33.6667	-35.6667	-20	-21.6667	-99.3333	-79.6667	-148	-24	-37.6667	-34	-22	-31	-24.3333	-43.6667	-19.3333	-37.3333	-63.3333
Vertacetal	-182.667	-61.6667	-87.3333	-93.3333	-120.333	-147	-20	-513.333	-38.6667	-191.667	-14.3333	-28.3333	-96	-57.6667	-21.3333	-28.3333	-30.3333	-23	-28.3333	-31.3333	-21.3333	-26.3333	-139.667	-107.333	-134	-31	-45.6667	-39.3333	-24.6667	-38	-21.3333	-41	-18.6667	-32.6667	-56
Fructone B	-209.333	-57.6667	-132.333	-70.6667	-126	-90	-12.6667	-550.667	-34.3333	-207.667	-11	-18.6667	-77.6667	-49	-18.6667	-16.6667	-32.6667	-22.3333	-31.3333	-32	-16.6667	-17.6667	-65	-56.3333	-141.333	-18	-29.3333	-28.3333	-19.6667	-25	-22.6667	-37.6667	-18	-36.3333	-62
Hexyl acetate	-10	-7	-9.66667	-14	-13	-25	-5	-34.6667	-8.33333	-20	-3	-6.33333	-13.6667	-9.66667	-5.33333	-5.66667	-3	-3.66667	-4.66667	-5.66667	-4.33333	-5.66667	-37	-31.3333	-15.3333	-6.33333	-10.3333	-8.33333	-6.66667	-11	-2.66667	-6.66667	-3.33333	-4.66667	-5.66667
Paradisamide	-196	-59	-91	-78	-119.667	-102.667	-16	-533.333	-40	-187.333	-13.6667	-20	-80	-52	-16.3333	-19.6667	-37	-24.6667	-33.6667	-35	-20	-18.3333	-85.3333	-69	-132.667	-23	-33	-32	-19.6667	-26.6667	-24.3333	-43.3333	-17.6667	-35	-57.3333
Verdox	-212.333	-63.6667	-106.667	-80	-135	-103.667	-15.3333	-582.333	-39.3333	-231	-13	-23.6667	-85.3333	-55	-24	-20	-36.3333	-26.6667	-35.3333	-37	-21.3333	-21.6667	-82.6667	-71	-162.667	-22.6667	-35.6667	-36.3333	-24.3333	-32.3333	-26.3333	-43	-20.3333	-40.6667	-69.6667
Ethyl butyrate	-203.333	-59	-96.6667	-77.3333	-122.667	-107.667	-16	-547.667	-37	-200.333	-12.6667	-21	-81	-51.3333	-17.3333	-20.6667	-34	-23.3333	-31	-33	-18.3333	-19.6667	-88.6667	-71.6667	-138	-25	-34	-31.6667	-20.3333	-28.3333	-22.6667	-42	-18.3333	-36.3333	-62.3333
Isobutavan	-197.333	-59.3333	-90	-82.6667	-118.333	-119	-18	-539	-39	-185.667	-14.3333	-20	-81	-55	-16	-20.3333	-36	-23.6667	-32.3333	-33.3333	-20	-18.6667	-88	-70.3333	-130	-26	-35.3333	-32.3333	-19.6667	-27.3333	-24.6667	-46	-19	-35.3333	-57.3333
Bicyclononalactone	-243.333	-73.6667	-92.3333	-128.333	-152.667	-199	-15.3333	-586.667	-35	-203	-12.6667	-25.3333	-186.333	-82.3333	-16.6667	-22	-40	-23.3333	-34.3333	-36.6667	-19	-19.6667	-98.6667	-77.6667	-127.333	-19.6667	-45.6667	-30.6667	-20.3333	-31	-24.6667	-47	-17.6667	-33.6667	-57.3333
Phenyl ethyl acetate	-313.667	-95	-131.667	-183	-209.333	-329	-23	-748	-48	-278.333	-18	-40.3333	-257.333	-111.333	-26	-35.3333	-45.6667	-29.6667	-40.3333	-43.6667	-27.3333	-31.6667	-170	-131.333	-177.333	-35.3333	-71.3333	-48.3333	-31.3333	-49.6667	-29	-62.6667	-25.3333	-41.3333	-77.6667
Phenyl propyl alcohol	-216.333	-67.6667	-86.6667	-122.333	-140.667	-187	-15.6667	-523.333	-31.6667	-191	-12.3333	-25.3333	-166	-73.3333	-18	-22	-32.6667	-21.3333	-29	-32.3333	-17.6667	-20	-105	-84	-128.333	-21.3333	-44.3333	-30.6667	-20.6667	-33	-21	-42.6667	-18	-32	-54.6667
Phenyl acetic acid	-234.333	-67.6667	-102	-101.333	-147	-169.333	-14	-568.667	-34	-207.667	-12.3333	-20.3333	-158.667	-71.3333	-17.3333	-17	-38.3333	-23.3333	-34	-35.6667	-18	-16.6667	-67.3333	-57.3333	-139	-15.6667	-39.3333	-26.6667	-18.6667	-26	-24.6667	-48.3333	-18.3333	-35	-58
Cosmone	-263.333	-78.6667	-95.3333	-147.667	-161.667	-245.667	-21.3333	-637.667	-45	-224	-15.6667	-31	-200	-87	-20	-28.6667	-40.6667	-25.3333	-35	-38.3333	-22	-24.6667	-132.667	-104.667	-152.333	-28	-55	-39.3333	-24.6667	-40	-24.3333	-52.6667	-21.3333	-36.6667	-63
Ocimene	-7.33333	-5.33333	-6.66667	-9.33333	-12.3333	-15.6667	-3.33333	-21.6667	-7.33333	-23.6667	-2.33333	-5	-9.33333	-8	-5.33333	-4.66667	-3.66667	-3.33333	-4.33333	-5.66667	-3.66667	-4.66667	-27.3333	-24.6667	-16.6667	-4.33333	-7.66667	-7.66667	-6	-9.33333	-2.66667	-4.33333	-3.33333	-4.66667	-7.66667
alpha Pinene	-181.667	-57	-75.3333	-98.6667	-115	-141	-15.6667	-434.667	-33.3333	-189.333	-11.6667	-24.6667	-131.333	-58.6667	-18.3333	-21.3333	-30	-20	-26.3333	-28.3333	-17.3333	-20.6667	-93	-76	-122.667	-19.3333	-39.3333	-31.3333	-20.3333	-31	-19.3333	-36.6667	-16.3333	-29.6667	-50.3333
beta Pinene	-254.333	-74.6667	-106	-115.667	-163.667	-175	-18.3333	-606.333	-43	-285.667	-15.3333	-29.6667	-171.333	-78	-27.3333	-23.6667	-42.6667	-28.6667	-38	-41.3333	-24	-25	-89.3333	-77	-192.333	-24	-47	-42.6667	-27	-37	-28.6667	-51.3333	-24	-44.3333	-78
d-limonene	-218	-62.3333	-115.667	-66.3333	-141.333	-41.3333	-14.3333	-674.667	-46	-299	-14.6667	-23.6667	-58.6667	-40	-27.3333	-22.3333	-45	-32	-40.3333	-42	-25	-24	-75.3333	-65.3333	-191	-29	-35	-45.6667	-26.6667	-32.6667	-31.3333	-49	-24	-52.6667	-98.3333
Bisabolene	-235.333	-66.3333	-97	-98.3333	-143.667	-156.667	-13.6667	-566.333	-39.3333	-206.667	-12.3333	-20.3333	-151.667	-67	-17.6667	-17	-38	-23.6667	-34.3333	-36.3333	-18.3333	-17.3333	-66.3333	-55.6667	-150.667	-14.6667	-37.6667	-28.3333	-18.6667	-27	-24.6667	-48.3333	-18.6667	-37	-60.3333
Sabinene	-260.667	-71.6667	-109	-99.6667	-162	-163	-16.3333	-591.333	-45.3333	-279.667	-14.6667	-25.3333	-157	-72.3333	-25	-19.3333	-44.3333	-29	-40	-43	-23.3333	-22.3333	-65.3333	-59.6667	-191.667	-20.3333	-43.3333	-39.3333	-25	-31.6667	-30	-54.3333	-22.6667	-45.6667	-77.3333
beta-Caryophyllene	-8.33333	-6.66667	-5.33333	-21	-16.6667	-26	-3.66667	-29.6667	-7.66667	-31.3333	-2	-6.66667	-18.3333	-11.3333	-6.33333	-5.33333	-2.66667	-4.66667	-5.33333	-7	-4.33333	-5.66667	-33.6667	-30.3333	-24.3333	-3	-10.3333	-9.66667	-6.66667	-13.3333	-3.33333	-5.33333	-3.66667	-5.33333	-5.33333
Citronellol	-172.667	-67	-108	-76.3333	-129	-69.6667	-19.3333	-678.333	-46.3333	-236.667	-14.6667	-25.3333	-66.3333	-42.3333	-22.3333	-29.3333	-40.6667	-28	-37	-39	-24.3333	-26.6667	-134	-103	-156.333	-40.3333	-42.6667	-42.6667	-27.6667	-38	-28.3333	-48	-21	-43	-75
Geraniol	-208.333	-73	-123	-89.3333	-149	-58	-19.6667	-800.667	-54	-250	-17	-25	-71.3333	-48.3333	-21.6667	-25.3333	-45	-30.3333	-40.3333	-43	-26.6667	-25.3333	-120	-93	-143	-45.3333	-44.3333	-44.6667	-27	-35.3333	-31.3333	-51.6667	-22	-44.6667	-77
Nerol	-158.667	-47.3333	-88.6667	-46.3333	-102	-27.3333	-9	-496.333	-30.6667	-174.333	-9	-13	-42	-28.6667	-14.6667	-11.6667	-31.3333	-20.6667	-29	-29.6667	-14.6667	-12.6667	-41.6667	-34	-130.333	-11.6667	-20.6667	-24.3333	-15.6667	-18	-21.6667	-34.3333	-15.6667	-34.3333	-59.3333
Linalool	-199.333	-75.3333	-109.667	-92.6667	-144.333	-108.333	-24.3333	-672.333	-52.6667	-260.333	-18.3333	-36.3333	-89.3333	-56	-29.6667	-38	-42	-30.6667	-38.3333	-40.6667	-30.6667	-36.6667	-190	-145.667	-166.333	-49.6667	-59.6667	-55	-35.6667	-52.3333	-29.3333	-51	-24.3333	-43	-81.3333
Terpineol-alpha	-201	-69.3333	-120.333	-84.3333	-144.333	-71.3333	-21.3333	-766.333	-50.6667	-264.667	-16.3333	-28	-72	-44.6667	-26	-31.6667	-43	-32	-41.6667	-44	-27	-29.6667	-142.667	-111.333	-189.667	-35	-46.6667	-49	-30.6667	-40.3333	-31.3333	-50.3333	-23.6667	-46.6667	-83.6667
Borneol	-226	-63.3333	-104	-93.6667	-136.667	-130.667	-14.3333	-556	-45	-214.333	-14.3333	-19.6667	-139.667	-62	-20	-15	-44	-27.3333	-38.6667	-41	-22	-18	-58	-52.6667	-164.333	-16	-38	-33	-20.6667	-26	-27.6667	-48	-20	-39.3333	-61
Farnesol	-19	-11.6667	-19.6667	-18.6667	-21.6667	-13	-2.33333	-46.3333	-6.33333	-31.6667	-1.66667	-6.66667	-20.6667	-9.33333	-5.33333	-3.33333	-3.33333	-4	-6	-6.33333	-3	-4.66667	-22.6667	-21.3333	-22.6667	-0.333333	-7	-5.66667	-6	-10.3333	-3.33333	-4.33333	-2.33333	-5.66667	-7.66667
Nerolidol	-212.667	-64.3333	-100.667	-75.6667	-136	-82	-18.3333	-637	-41.3333	-214	-14	-24	-73	-47.3333	-20	-27	-39.3333	-27.3333	-35.6667	-37.6667	-22	-25	-122.667	-93.6667	-157	-31.3333	-41.6667	-40.3333	-25.3333	-35	-28	-49.3333	-21.3333	-41.3333	-72
Vetiverol	-228.667	-63.6667	-95	-104.333	-135.333	-143.333	-15.6667	-553.333	-39	-201.667	-12.3333	-21.3333	-149	-63.6667	-17	-19.3333	-36.6667	-23	-33	-35	-18	-18.6667	-81.3333	-66.3333	-148.667	-19.3333	-37.6667	-30.6667	-19.3333	-28.6667	-24	-44.3333	-18.3333	-35.6667	-58.3333
Cedrol	-11	-7	-5.33333	-28.3333	-14.3333	-33.6667	-5.66667	-40	-8.33333	-17	-2.66667	-6.66667	-21.3333	-11	-4.33333	-7	-2.66667	-3	-4.33333	-5	-3.66667	-6	-44.3333	-36.6667	-13.6667	-6.33333	-12	-8	-6.33333	-12.3333	-2.33333	-7	-3	-4	-1.66667
Phenyl ethyl Alcohol	-217	-77.3333	-125	-98.6667	-162.333	-90.6667	-26	-784.667	-58.3333	-265.667	-20.3333	-31	-82.6667	-52	-25.3333	-36.3333	-47	-32.6667	-42	-44	-29.3333	-33.3333	-174	-132.333	-187.333	-44.3333	-55	-53.6667	-32.6667	-45.3333	-33.3333	-58.6667	-25.6667	-48	-87.3333
Methyl chavicol	-231.333	-64	-126.333	-113	-145	-150.333	-19	-556.667	-44	-241.333	-14.6667	-26.3333	-147	-62.6667	-23.3333	-24	-36.3333	-25.6667	-33.3333	-36.6667	-22.3333	-24	-103.333	-85.3333	-175.333	-25.6667	-43	-39.3333	-24	-35.6667	-25.3333	-47.6667	-21.3333	-41.6667	-75.3333
Anethole	-223.333	-63.3333	-111.333	-81.3333	-139	-112	-15	-595.333	-39.6667	-222.667	-12.6667	-22	-89	-55	-20	-21	-35.3333	-24	-32.6667	-34.6667	-19.3333	-20.3333	-87	-71.6667	-153.333	-22.3333	-35	-33.6667	-21.6667	-29.3333	-24.3333	-43.3333	-18.6667	-39.3333	-70
Thymol	-234.333	-66.3333	-101.667	-87.3333	-140.333	-126	-16.6667	-636.667	-45	-217.667	-13.6667	-24.3333	-95.6667	-58	-20.3333	-23.6667	-36.3333	-24.6667	-34.3333	-36	-21.3333	-22	-103.333	-83	-146.333	-22.6667	-39.3333	-36.3333	-23.3333	-33.3333	-25.6667	-45.3333	-20.3333	-38.6667	-65
Eugenol	-123	-55.3333	-82.6667	-80.3333	-100	-73.6667	-19.6667	-477	-41	-175	-13.6667	-23.3333	-58.3333	-36.3333	-19.6667	-29.3333	-31.6667	-23	-30.3333	-32.3333	-21	-25.3333	-140	-104.667	-130	-39	-41.6667	-39.6667	-25	-37.3333	-23.3333	-40	-18	-35	-58.6667
Aldehyde C-10	-219.667	-84.6667	-130.333	-105.333	-169.667	-87	-26	-887.667	-61.6667	-288	-20.3333	-32.6667	-88.6667	-56.6667	-26.6667	-36.3333	-49.3333	-33.6667	-44.3333	-46.6667	-31.6667	-33	-172	-132	-158	-40.6667	-54.3333	-54.6667	-33	-46.6667	-33.6667	-61	-25.3333	-49.3333	-89.3333
Citronellal	-228.667	-64.6667	-124.333	-71.6667	-139.667	-37.3333	-15.3333	-759.667	-51.6667	-257	-16.6667	-20.6667	-59	-42.6667	-24	-20.3333	-47.6667	-33.3333	-44	-46	-28	-22.6667	-72	-63	-176.333	-23	-33.3333	-44.6667	-27.3333	-30.3333	-33.6667	-52.3333	-24	-48.6667	-85.6667
Citral	-151.667	-62.3333	-106.333	-75	-119.333	-78.6667	-19	-575.333	-42.3333	-218	-14	-26.3333	-66.6667	-42.6667	-23	-31.3333	-35.3333	-26.3333	-33	-35	-24.3333	-29.6667	-151.333	-114.667	-144.333	-47	-45.6667	-45.3333	-28.3333	-41.3333	-25.3333	-44	-20.3333	-40	-74
Banzaldehyde	-215	-75	-178	-82.6667	-159.667	-75.6667	-22	-806	-56.6667	-296.667	-17.6667	-29.6667	-74.3333	-48	-28.6667	-32.6667	-46.6667	-32.6667	-42.3333	-44.6667	-28	-31.6667	-146.667	-114.333	-172	-69	-49	-52.6667	-32.3333	-44	-32.3333	-55	-25.3333	-53	-98.3333
Cinnamic aldehyde	-210	-58.6667	-93.6667	-96	-127	-126.667	-15.3333	-516.667	-38.3333	-190.333	-12.3333	-20	-135	-57.3333	-17.6667	-17.3333	-35	-22.6667	-32.3333	-33.6667	-18	-17.6667	-75	-63	-143.333	-18.3333	-35.6667	-30.3333	-19.3333	-27.3333	-23	-42.3333	-17.6667	-35.6667	-57.3333
Vanilin	-130.667	-62	-76.3333	-92.6667	-107	-122	-29	-507	-47.3333	-174.667	-18.3333	-31	-80.6667	-51	-19.6667	-40	-34.3333	-24.3333	-31	-32.3333	-26.3333	-34	-219.333	-159.333	-129.667	-46.3333	-61.3333	-52.3333	-30.3333	-48	-22.6667	-48.3333	-18.6667	-32.3333	-56.6667
cis-Jasmone	-240.333	-67.3333	-104.333	-86	-145	-122	-15.3333	-637.333	-39.3333	-217.333	-12.6667	-24.3333	-95.6667	-58.3333	-19.6667	-22.3333	-38	-24.6667	-33.6667	-36	-19.6667	-21.3333	-95.6667	-77.6667	-142	-22	-38	-34	-22.3333	-32	-25	-46.3333	-19	-37.3333	-65
Damascon-beta	-213.667	-75	-127	-86.6667	-151	-66.3333	-19.3333	-810.667	-55.6667	-278.667	-17.3333	-25.6667	-71.3333	-48.6667	-26	-29.6667	-50	-34.6667	-47.3333	-49.3333	-29	-27.6667	-123	-97	-191	-41	-43.3333	-48.6667	-30	-38	-34.6667	-58.3333	-25.3333	-51.3333	-88.3333
Damascon-alpha	-187.667	-66.6667	-116	-73	-133.667	-55.3333	-16.6667	-725.333	-46.6667	-250.333	-14.3333	-22.6667	-61	-40.6667	-22.6667	-26.3333	-42.3333	-29.6667	-39	-42.3333	-24.3333	-25	-109.667	-87	-170	-39.3333	-38.3333	-41.6667	-26.6667	-34.3333	-31	-50.6667	-21.6667	-46.3333	-81.6667
Caryophyllene oxide	-197.667	-55.3333	-90.6667	-79	-120.333	-97.3333	-11.6667	-486.333	-34.3333	-179.333	-10.3333	-15.3333	-121.667	-50.3333	-15	-12.6667	-34	-21.3333	-30.3333	-32	-16.3333	-13.6667	-52	-46	-135	-13.3333	-29	-25	-16.6667	-21.3333	-22.3333	-38.3333	-16	-33	-52
Linalool oxide	-215.667	-62	-105.667	-96.3333	-129.667	-123.333	-15	-529.667	-37.3333	-212	-12	-22.3333	-136.333	-58.3333	-20.3333	-18.3333	-37	-24	-33.3333	-35	-19.3333	-19.6667	-76	-65	-156.333	-16.6667	-35.3333	-31	-21.6667	-30	-24	-42	-19.3333	-37.6667	-62
1,8-Cineole	-197	-58.6667	-91.6667	-90.6667	-120.667	-114.333	-14.6667	-478.667	-35.6667	-201.667	-12	-22	-124	-55	-19.6667	-18.6667	-35.6667	-23.6667	-32	-34	-19.3333	-20	-75.3333	-63.3333	-151	-16.6667	-35.3333	-32.3333	-21.6667	-29	-24	-40.6667	-18	-36	-60
Rose oxide	-248	-74	-122.667	-93.6667	-157	-122	-16.3333	-645.667	-44.3333	-272	-13.6667	-29.3333	-103.667	-65	-26.6667	-24.3333	-40.6667	-28.6667	-37	-39	-23.6667	-26	-100.333	-83.6667	-149	-31	-44.6667	-41.3333	-27.6667	-37.3333	-27.3333	-47	-22.6667	-43.3333	-77.6667
Aldehyde C-18	-148.333	-64.3333	-93.3333	-77.3333	-118.333	-84.3333	-22.3333	-609.667	-46	-206	-16.6667	-27.6667	-69	-44	-21	-34.3333	-35.3333	-25.3333	-32	-34.6667	-25.6667	-30.3333	-167.667	-124.667	-124.667	-60	-49	-46.3333	-28.3333	-42.3333	-25.6667	-46.3333	-20	-36.3333	-64.6667
Aldehyde C-14	-207	-79	-119.667	-94.6667	-157	-89	-22.3333	-826	-54	-272.333	-17.6667	-31	-84	-52.3333	-24.6667	-36.6667	-45	-31	-41.3333	-43.6667	-29	-32	-173	-131	-155	-68.3333	-53	-51.3333	-32.3333	-45.6667	-30.6667	-55.6667	-23.6667	-46	-82.3333
Coumarin	-187	-65.6667	-113.667	-72.6667	-133.333	-52	-15.6667	-716	-46.6667	-240.333	-14.6667	-21.3333	-59.3333	-39.6667	-20	-24	-43.6667	-29	-39	-41.6667	-23.3333	-22.6667	-96.6667	-77	-157.667	-34.6667	-34.6667	-39.6667	-24.3333	-32.3333	-30.6667	-50	-21.6667	-45.3333	-78.3333
Citronellyl formate	-196.667	-57.6667	-94.3333	-87	-121	-108	-14	-486	-36	-197.333	-11.3333	-20	-124.333	-53.6667	-19.3333	-16	-36	-22.6667	-32	-33.6667	-18	-17.6667	-64.6667	-56.3333	-151.333	-16.6667	-32.3333	-29	-19.6667	-27.6667	-24	-40.6667	-17.6667	-36.3333	-60
Geranyl formate	-159.667	-49	-75.6667	-76	-99.3333	-90.3333	-12.6667	-402	-29.6667	-151	-9.33333	-15.6667	-103.333	-45.6667	-14	-14	-28.6667	-18.3333	-26	-28.6667	-15	-15	-59.3333	-50	-120.667	-12.3333	-27.6667	-24	-16.6667	-22	-19	-32.6667	-14.3333	-29.6667	-46.6667
Linalyl acetate	-180	-53.3333	-87.3333	-73.3333	-110.667	-90.3333	-11.3333	-452	-35	-176	-10.6667	-15.6667	-108.333	-49.6667	-17	-12.3333	-35.3333	-23	-32.6667	-34	-17	-14.3333	-44.3333	-41.3333	-136.333	-12	-28.3333	-26.6667	-18	-21.6667	-23.3333	-38.6667	-16.6667	-35.3333	-52.6667
Citronellyl acetate	-179	-54	-84.6667	-83	-111.667	-105	-12.6667	-441	-33.6667	-173	-10.3333	-18	-114.667	-51	-16.6667	-15	-33.6667	-21.3333	-30.3333	-32.3333	-16.6667	-16.3333	-61.3333	-53.3333	-134.333	-15.3333	-30.6667	-27.3333	-18.6667	-25.3333	-22.3333	-38.6667	-16.6667	-34	-53.3333
Neryl acetate	-116	-40	-67	-45.6667	-80	-43	-11	-360.667	-24.3333	-133.333	-8.66667	-14.3333	-40.6667	-27.3333	-13.3333	-15.6667	-25	-17.3333	-22.6667	-24.3333	-12.6667	-15	-67.3333	-53	-99.6667	-17.6667	-24.6667	-24	-16.3333	-22	-17.6667	-30	-13.3333	-27	-45
Terpinyl acetate	-167.667	-49.3333	-86	-68	-106	-79.6667	-9.33333	-416	-30.3333	-171	-9.33333	-14.3333	-101.333	-45.3333	-16.6667	-11.3333	-31	-19.6667	-28.6667	-30.6667	-14.6667	-13	-42.6667	-39.6667	-134.667	-9	-25.6667	-24	-16.3333	-21	-20.6667	-35	-15.6667	-32.6667	-51.6667
Menthyl acetate	-175.667	-52	-86.6667	-73.6667	-110	-92	-10.6667	-430	-33	-178.667	-9.66667	-16.3333	-107.333	-48.3333	-18	-12.6667	-34	-21.6667	-31.3333	-33.3333	-17	-15.3333	-49	-45.3333	-140	-11.3333	-28.3333	-26	-18	-23.6667	-22.6667	-37.3333	-16.3333	-33.6667	-53
Benzyl acetate	-146.667	-54.3333	-153.667	-57.6667	-112.333	-59.6667	-15.6667	-526.333	-38.6667	-213.667	-12.3333	-22	-52.6667	-34	-20	-26	-30.3333	-22.3333	-28.3333	-30.3333	-20.6667	-25	-120.667	-93	-129.333	-49	-37.6667	-39.3333	-25.6667	-35.3333	-22.6667	-37.6667	-18.3333	-39.3333	-75
Methyl benzoate	-209	-54.6667	-134	-78.6667	-125.667	-112.667	-12.3333	-497.333	-38	-199.667	-12	-15	-111.333	-52.6667	-16.3333	-12.6667	-35.6667	-23	-32	-34.3333	-17.3333	-14.3333	-48.3333	-43.6667	-150	-14.3333	-30	-28.3333	-17	-20.6667	-24.3333	-43.3333	-18.6667	-39.3333	-64.3333
Methyl salicylate	-201	-56	-125.667	-68	-130	-90	-13.6667	-539	-40	-227.667	-12	-19	-73	-47.6667	-18.3333	-17.6667	-33.3333	-23.3333	-31	-33	-17.3333	-17.6667	-66.6667	-56.6667	-156.667	-18.6667	-29.6667	-30.6667	-20	-25.3333	-23.6667	-42.3333	-19.3333	-39.3333	-71.6667
Methyl anthranilate	-175.333	-54	-97	-56	-116.667	-36	-11.3333	-548.333	-40	-187.333	-11	-14.6667	-49	-34.3333	-16.3333	-15.6667	-34.3333	-22.6667	-31.6667	-32.6667	-17	-16	-57	-48.3333	-138.333	-15.3333	-25.6667	-29.6667	-18.3333	-22	-24.6667	-39	-17.6667	-37.6667	-63.6667
Indole	-265.333	-82	-132.667	-96.3333	-179.333	-82	-21	-930.667	-56.3333	-297.333	-17	-30.6667	-86.3333	-52.3333	-24.6667	-32.6667	-48.6667	-32.6667	-44	-46.3333	-27.3333	-30.6667	-150	-115.333	-183	-41.3333	-51	-49	-31.3333	-41.6667	-33.3333	-58.3333	-25.3333	-49.6667	-88.6667

## Sheet: 80 Molecules-Mass Spectrum & OD
CAS that was found for MS	Fragrance name	Descriptors	MS 51	MS 52	MS 53	MS 54	MS 55	MS 56	MS 57	MS 58	MS 59	MS 60	MS 61	MS 62	MS 63	MS 64	MS 65	MS 66	MS 67	MS 68	MS 69	MS 70	MS 71	MS 72	MS 73	MS 74	MS 75	MS 76	MS 77	MS 78	MS 79	MS 80	MS 81	MS 82	MS 83	MS 84	MS 85	MS 86	MS 87	MS 88	MS 89	MS 90	MS 91	MS 92	MS 93	MS 94	MS 95	MS 96	MS 97
112458	Aldehyde C-11	waxy, aldehydic, rose, mandarin, citrus, soapy, fatty	12	6	85	329	971	154	231	41	21	1	0	0	4	0	14	31	536	320	254	146	69	24	3	0	0	0	14	10	162	132	270	318	185	133	29	36	3	0	0	0	9	2	115	74	147	89	121
112549	Aldehyde C-12	soapy, waxy, aldehydic, citrus, green, floral	16	0	100	192	822	457	994	71	0	0	0	0	0	0	22	92	509	459	454	376	356	85	0	0	0	0	0	0	49	38	390	634	288	145	191	25	0	0	0	0	0	0	0	0	277	344	197
77838	Aldehyde C-16	sweet, fruity, strawberry, floral, honey, fatty	207	50	27	0	18	0	0	0	0	0	0	17	61	13	37	0	0	0	0	0	0	0	0	17	35	76	456	313	132	10	0	0	0	0	0	0	0	0	31	18	58	0	0	0	0	0	0
123115	Anisic aldehyde	sweet, powdery, floral, balsamic	106	14	25	3	2	0	0	0	0	2	23	48	138	114	115	15	2	0	0	0	0	0	12	47	28	50	352	45	28	2	0	0	0	0	0	1	0	0	1	0	0	176	27	3	0	0	0
89430	Aurantiol	floral, lily, orange, floral, sweet	0	0	0	0	0	0	0	0	0	0	0	0	0	0	0	0	0	0	0	0	0	0	0	0	0	0	0	0	0	0	0	0	0	0	0	0	0	0	0	0	0	0	0	0	0	0	0
103377	Benzyl butyrate	fresh, fruity, jasmin, apricot, berry	34	18	4	0	13	0	2	0	0	3	0	5	20	7	77	5	0	0	3	8	229	11	2	4	5	4	66	23	91	8	0	1	0	0	0	0	2	0	53	182	927	75	4	0	0	0	0
104541	Cinnamic alcohol	sweet, balsamic, spicy, green, powdery	413	98	41	6	249	62	54	18	3	2	20	61	165	30	119	38	16	3	1	0	0	0	10	62	58	62	540	626	290	17	2	0	2	1	7	11	17	9	89	27	756	999	74	5	0	0	1
928961	Cis-3-Hexenol	fresh, green, grassy, vegetable, herbal, oily	75	37	174	164	382	58	119	0	0	0	0	13	20	0	64	0	999	85	184	88	30	29	0	0	0	0	11	0	32	9	77	321	26	0	0	0	0	0	0	0	0	0	0	0	0	0	0
103957	Cyclamen aldehyde	floral, fresh, musty, green	109	36	44	3	55	7	23	13	5	0	4	20	78	35	110	11	10	0	17	9	24	7	5	16	23	4	153	69	66	7	5	0	0	0	0	5	8	0	63	0	583	98	27	2	0	0	0
101860	Hexyl Cinnamaldehyde	fresh, floral, green, jasmin, herbal, waxy	48	12	31	11	83	7	28	2	2	1	0	6	31	8	56	9	50	14	29	9	13	2	1	6	11	16	89	67	32	4	33	112	103	12	5	2	5	4	37	7	536	80	11	4	62	22	15
107755	Hydroxycitronellal	floral, lily, sweet, green, waxy, tropical, melon	5	6	23	16	124	79	62	34	999	28	8	0	4	0	7	4	34	25	132	37	385	21	6	0	0	0	7	3	10	8	90	13	21	20	21	10	7	0	0	0	5	3	21	7	83	91	31
24851987	Hedione	floral, oily, jasmin, green, tropical	9	8	64	40	197	23	15	0	71	0	0	6	7	0	9	21	117	44	77	14	27	7	0	93	53	0	19	6	40	0	70	283	999	84	10	12	9	0	0	0	12	9	18	21	84	110	74
5471512	Raspberry ketone	sweet, berry, raspberry, ripe, floral	86	33	50	0	66	0	0	0	0	0	0	22	49	18	93	24	0	0	0	0	0	0	0	0	0	0	251	45	27	0	0	0	0	0	0	0	0	0	19	0	118	0	43	161	18	0	0
127413	α-ionone	sweet, woody,floral, violet, tropical, fruity	36	18	70	8	62	12	14	6	1	0	0	3	14	6	54	13	46	8	48	5	22	2	1	2	3	2	185	43	81	18	59	12	7	2	3	1	1	0	5	3	202	124	792	86	44	14	8
18479588	Dihydromyrcenol	fresh, citrus, lime, floral	5	4	20	16	154	44	23	31	999	30	2	1	2	0	3	3	71	40	67	51	42	2	1	0	0	0	3	2	10	3	44	84	74	6	7	0	0	0	0	0	2	0	1	4	48	12	6
1205170	Helional	fresh, green, hay	7	0	0	0	19	0	0	0	0	0	0	0	0	0	7	0	0	0	0	0	0	0	0	0	0	0	139	19	68	0	0	0	0	0	0	0	0	0	0	0	19	0	0	0	7	0	0
121324	Ethyl vanillin	sweet, creamy, vanilla	88	70	102	17	33	1	2	0	0	0	7	22	59	29	34	9	5	1	3	0	0	0	0	6	7	1	10	1	35	23	156	32	2	0	0	0	0	0	0	0	21	16	5	2	5	0	0
33704619	Cashmeran	spicy, musky, woody	52	22	92	0	229	0	41	17	0	0	0	0	0	0	108	26	86	0	110	0	39	0	0	0	0	0	197	41	216	61	91	0	42	0	0	0	0	12	0	0	277	44	206	61	50	0	0
541913	Muscone	sweet, musky, animalic, powdery, fatty	12	8	96	106	901	263	206	305	183	8	0	0	0	0	18	19	188	178	507	138	385	37	8	4	0	0	19	11	55	51	211	239	258	272	610	54	12	0	0	0	14	8	51	110	188	249	366
81141	Musk keton	fatty, musky, soapy, dry, floral, powdery	79	25	59	7	30	17	165	10	22	1	2	11	63	22	90	19	23	4	8	4	4	0	2	13	32	29	159	49	43	10	7	6	7	2	3	7	16	11	50	17	155	30	21	10	4	2	2
23696857	Damasenone	sweet, fruity, rose, grape, raspberry, sugar	29	10	35	0	25	0	0	0	0	0	0	0	15	0	34	7	13	0	999	41	0	0	0	0	0	0	81	21	66	8	12	0	8	0	0	0	0	0	5	0	107	11	34	0	0	0	0
13254347	Dimetol	fresh, rose, floral, woody, citrus, herbal	0	0	0	0	178	89	68	77	999	77	0	0	0	0	0	0	0	0	401	49	39	0	0	0	0	0	0	0	0	0	0	0	8	0	7	0	0	0	0	0	0	0	0	0	0	9	0
122781	Phenyl acetaldehyde	green, sweet, floral, honey, cocoa	43	9	3	0	0	0	0	0	0	0	7	16	48	11	181	11	0	0	0	0	0	0	2	7	5	3	12	4	2	0	0	0	0	0	2	3	3	1	37	20	999	291	17	1	0	0	0
101484	PADMA	green, floral, rose, earthy, mushroom	44	8	3	0	1	0	0	3	2	0	3	9	33	9	100	7	8	1	0	0	0	0	1	9	999	50	55	12	9	0	0	0	0	0	0	2	2	1	33	25	440	45	8	0	0	0	0
122634	Benzyl propionate	sweet, fruity, floral, banana, jasmin, balsamic	152	39	17	2	12	12	462	19	4	1	6	20	67	23	178	11	1	1	1	0	3	0	2	11	11	12	147	37	159	14	2	0	1	0	2	3	3	0	82	274	999	76	0	0	0	0	0
87207	Isoamyl salicylate	floral, herbal, woody	7	2	32	4	99	7	1	0	0	0	2	8	38	41	129	12	3	1	14	134	66	4	1	2	3	3	3	1	1	0	11	1	0	0	0	0	0	0	0	1	4	166	72	8	1	0	0
127515	Methyl ionone gamma	sweet, powdery, floral, woody	36	17	85	11	106	14	25	0	12	0	0	0	12	5	74	15	69	8	50	5	9	6	0	0	3	5	128	31	162	22	53	10	13	0	11	0	0	0	6	0	259	60	93	16	56	21	10
16587716	Orivone	woody, dry, earthy, camphoreous	22	13	107	48	593	72	82	7	2	0	0	3	6	2	27	11	116	49	260	177	898	51	2	0	0	0	25	5	71	18	61	19	360	25	3	0	0	0	0	0	12	2	47	6	59	22	205
104461	Anethol	sweet, medicinal	113	39	35	3	50	2	4	0	0	1	8	31	88	25	71	9	2	1	1	0	0	1	5	40	25	30	269	113	171	11	1	0	0	0	3	8	9	4	59	19	174	24	17	2	1	0	0
3681718	cis-3-Hexenyl acetate	fresh, green, sweet, fruity, banana, apple, grassy	22	12	58	85	75	7	6	2	0	1	6	3	5	1	28	16	846	57	27	6	2	1	39	2	0	0	8	2	21	4	69	487	40	1	0	1	0	0	0	0	0	0	0	1	0	0	4
93925	Styralyl acetate	green, leafy, musty	196	46	22	1	1	0	0	0	0	1	5	11	33	6	20	3	0	0	0	0	0	0	2	20	16	24	406	291	276	18	0	0	0	0	0	2	3	0	21	5	25	2	4	1	0	0	0
142927	Hexyl acetate	fruity, green, apple, banana, sweet	3	1	10	20	292	573	40	39	9	3	246	6	1	0	1	0	10	7	169	17	11	6	113	9	1	0	1	0	1	0	2	10	36	214	16	6	12	2	0	0	0	0	0	0	0	0	5
105544	Ethyl butyrate	fruity, juicy, pineapple	0	0	0	0	48	6	13	2	2	232	100	0	0	0	0	0	0	3	17	176	999	56	210	8	0	0	0	0	0	0	0	0	0	0	0	5	0	568	159	11	0	0	0	0	0	0	0
103457	Phenyl ethyl acetate	floral, rose, sweet, honey, fruity, tropical	47	11	6	0	0	0	0	0	0	0	1	7	24	7	69	4	0	0	0	0	0	0	10	5	5	5	54	53	20	0	0	0	0	0	0	0	0	0	14	8	182	36	3	0	0	0	0
122974	Phenyl propyl alcohol	sweet, spicy, floral, balsamic	144	33	21	0	6	0	17	15	0	0	0	16	55	15	182	15	0	0	0	0	0	0	0	13	16	15	188	132	132	10	0	0	0	0	0	0	0	0	38	39	999	592	44	0	0	0	0
103822	Phenyl acetic acid	sweet, honey, floral, honey, sour, waxy	55	15	8	2	2	0	0	0	0	1	11	28	72	19	163	12	1	0	0	0	0	0	2	7	5	4	22	5	9	1	1	0	0	1	3	6	4	1	56	33	999	191	11	5	0	0	0
13877913	Ocimene	citrus, tropical, green, terpene, woody	91	46	211	22	148	13	7	5	1	0	2	10	32	7	100	29	137	36	25	3	0	0	0	5	4	3	365	56	452	366	89	9	2	0	3	1	1	0	6	0	500	249	999	114	14	1	0
80568	alpha Pinene	fresh, camphoreous, sweet, pine, earthy, woody	105	52	139	24	72	7	0	7	0	0	0	12	37	0	101	28	111	38	10	0	0	0	0	4	6	0	366	75	298	100	34	3	0	0	0	1	1	0	8	0	468	414	999	89	13	0	0
127913	beta Pinene	dry, woody, resin, pine, hay, green	82	43	134	19	73	6	3	4	0	0	2	9	29	9	85	30	133	44	350	19	0	0	0	3	3	0	275	57	274	125	29	14	0	0	0	1	1	0	7	0	308	152	999	127	20	1	0
5989275	d-Limonene	citrus, orange, fresh, sweet	45	23	170	15	70	7	6	5	3	1	1	4	15	4	48	28	446	999	90	6	5	1	1	4	3	2	116	29	227	110	108	23	4	3	1	0	2	0	4	1	126	187	590	225	75	7	1
3387415	Sabinene	woody, terpene, citrus, pine, spicy	47	22	64	8	29	3	4	5	0	0	1	6	22	5	77	20	45	11	113	6	0	0	0	2	2	2	390	64	284	112	18	6	1	0	0	1	1	0	5	2	395	103	999	138	11	1	0
87445	beta-Caryophyllene	sweet, woody, spicy, clove, dry	82	63	299	40	356	76	58	6	3	1	0	4	25	10	183	57	387	95	754	47	31	2	0	2	3	0	439	120	763	192	386	114	35	5	1	0	1	0	10	0	858	259	999	206	216	30	12
106229	Citronellol	floral, waxy, rose, citrus	31	15	150	46	480	249	111	9	6	1	0	2	8	2	41	19	587	276	999	168	271	16	3	1	1	1	38	8	56	38	515	498	126	26	27	25	5	0	1	0	24	3	23	23	448	90	18
106241	Geraniol	sweet, floral, fruity, rose, waxy, citrus	30	14	112	16	96	21	47	3	27	1	1	3	8	2	30	11	156	214	999	86	70	10	0	1	1	1	36	7	40	58	62	12	50	90	24	4	0	0	1	0	35	33	143	26	27	32	22
106252	Nerol	sweet, neroli, citrus, magnolia	35	17	136	20	116	36	37	3	19	1	1	3	9	2	34	13	185	211	999	87	82	14	1	1	1	0	51	10	66	120	66	16	110	184	29	4	1	0	1	0	60	57	289	43	34	24	63
78706	Linalool	citrus, floral, sweet, rose, woody, green, blueberry	37	18	153	27	637	105	45	27	41	2	1	4	9	2	36	14	206	125	426	54	999	73	7	1	1	0	61	10	122	321	119	59	177	49	16	19	2	0	1	0	100	151	760	102	32	84	26
98555	alpha Terpineol	pine, terpenic, citrus, woody, floral	83	41	192	58	164	0	24	0	999	34	10	15	39	15	113	46	417	352	61	10	93	0	0	0	0	0	267	64	337	120	408	31	0	0	0	0	0	0	12	0	309	304	909	168	153	46	0
507700	Borneol	pine, woody, camphoreous, balsamic	16	8	53	11	98	13	30	3	5	1	1	1	5	1	24	8	110	18	75	26	51	19	1	1	1	0	50	10	58	13	42	39	43	36	9	2	0	0	1	0	44	29	95	19	999	93	18
4602840	Farnesol	fresh, sweet, floral, dry	13	8	98	11	116	13	67	3	4	0	0	1	3	1	24	10	149	123	999	70	34	3	1	0	0	0	43	8	66	46	291	50	37	45	11	1	0	0	1	0	57	23	184	33	102	15	19
7212444	Nerolidol	floral, green, waxy, citrus, woody	29	0	170	30	297	24	42	18	0	0	0	0	6	0	44	0	256	112	818	85	431	27	0	0	0	0	73	17	155	93	210	75	45	10	8	0	0	0	0	0	91	0	403	62	93	21	28
77532	Cedrol	woody, dry, sweet	25	13	126	20	295	32	57	33	61	4	1	2	8	3	57	20	205	36	360	30	154	120	17	3	7	11	141	30	212	40	415	128	83	19	15	2	1	1	6	2	176	50	258	96	999	112	36
60128	Phenyl ethyl alcohol	floral, rose, dry,sweet, fresh, aromatic	88	22	8	0	2	0	0	0	0	1	8	24	65	0	228	14	0	0	0	0	0	0	2	13	9	8	56	45	13	1	0	0	0	0	2	3	3	0	38	0	999	557	44	2	0	0	0
140670	Methyl chavicol	basil, sweet, phenolic, anisic, spicy, green, herbal, minty	214	97	61	9	76	0	0	0	0	0	16	58	170	55	129	18	0	0	0	0	0	0	8	45	39	57	438	267	223	15	0	0	0	0	0	11	12	9	87	37	305	45	18	0	0	0	0
89838	Thymol	herbal, phenolic, medicinal, camphoreous	56	17	33	0	17	0	3	5	0	0	3	12	24	7	46	16	25	12	7	0	0	0	0	6	12	3	80	24	49	2	6	0	5	0	4	0	3	0	13	5	157	19	12	4	3	0	0
97530	Eugenol	sweet, spicy, clove, woody	156	66	88	7	227	9	4	0	5	3	6	29	70	20	127	62	18	6	8	0	0	0	0	18	19	16	355	98	87	8	25	1	0	0	0	3	4	0	30	9	288	35	54	87	12	0	0
112312	Aldehyde C-10	sweet, aldehydic, waxy, orange, peel, citrus, floral	10	5	49	145	618	429	621	54	9	27	4	0	2	0	8	39	261	343	295	471	337	67	26	2	0	0	5	2	14	9	222	334	276	162	42	12	5	0	0	0	2	0	4	7	173	145	51
106230	Citronellal	sweet, dry, floral, herbal, waxy, aldehydic, citrus	17	10	114	32	407	239	92	7	29	0	0	0	0	0	26	10	235	113	642	112	121	33	0	0	0	0	26	0	58	35	125	49	110	139	26	0	0	0	0	0	18	13	91	32	302	46	68
5392405	Citral	sharp, lemon, sweet	59	27	131	32	64	42	0	0	34	0	0	0	22	0	47	19	105	0	999	59	0	0	0	0	0	0	62	18	74	23	80	56	125	267	14	0	0	0	0	0	89	26	31	162	54	14	0
100527	Banzaldehyde	sharp, sweet, bitter, almond, cherry	495	139	26	0	0	0	0	0	0	7	19	26	30	0	0	0	0	0	0	0	0	0	30	97	44	7	999	164	10	0	0	0	0	0	4	6	0	0	0	0	0	0	0	0	0	0	0
104552	Cinnamic aldehyde	sweet, balsamic,cinnamon, almond, spicy, aromatic, resin, powdery	316	80	13	15	16	0	1	0	0	2	14	31	70	9	13	11	0	0	0	0	0	0	9	58	53	61	423	316	20	0	0	0	0	0	3	5	8	2	12	2	30	3	0	0	0	0	2
121335	Vanillin	sweet, vanilla, creamy, chocolate	143	142	153	15	41	1	0	0	0	2	21	46	78	20	94	20	31	2	6	0	0	0	3	13	10	4	63	9	66	52	305	18	1	0	0	0	0	0	1	1	14	19	25	5	25	1	0
488108	cis-Jasmone	woody, herbal, floral, spicy, jasmin	137	83	264	41	505	29	17	7	2	2	2	12	55	18	194	111	365	61	39	3	5	1	3	9	9	8	407	100	838	148	421	150	16	1	1	2	2	1	13	7	508	78	570	132	191	33	11
35044689	Damascone-β	fruity, floral, rose, honey, tobacco	43	19	101	13	163	17	51	7	4	4	1	4	17	9	72	19	125	16	630	33	16	3	3	3	4	4	128	27	151	28	326	58	42	5	10	2	2	1	6	2	170	24	166	27	139	24	22
1139306	Caryophyllene oxide	sweet, fresh, dry, woody, spicy	56	41	260	58	393	77	56	31	15	0	0	0	13	6	130	61	377	100	407	40	164	20	0	0	0	0	349	101	885	136	373	165	161	40	66	6	0	0	0	0	573	109	661	175	420	265	65
470826	1,8-Cineole	herbal, camphoreous, medicinal	38	19	144	94	400	88	33	158	151	5	0	3	10	2	47	21	236	236	414	32	492	28	2	0	0	0	74	13	104	23	654	91	242	454	41	2	0	0	1	0	36	11	380	41	180	246	81
16409431	Rose oxide	green, rose, spicy, fresh	23	11	80	24	230	79	24	0	0	0	0	0	0	0	24	11	110	18	450	26	8	0	0	0	0	0	30	6	35	9	37	46	190	110	106	0	0	0	0	0	20	4	22	6	17	4	36
104610	Aldehyde C-18	coconut, creamy, waxy, sweet, butter, oily	4	2	11	17	90	78	58	9	4	7	0	0	0	0	2	1	14	11	29	39	46	21	7	0	0	0	2	0	4	1	14	7	21	17	999	48	8	2	0	0	1	0	3	4	9	15	12
104676	Aldehyde C-14	fruity, peach, creamy, fatty, lactonic, coconut	0	2	12	19	115	100	93	11	3	8	0	0	0	0	3	0	24	26	62	33	16	19	16	3	0	0	0	0	3	0	18	27	26	55	999	48	11	0	0	0	0	0	0	0	14	22	14
91645	Coumarin	sweet, hay	97	2	25	0	6	0	1	0	95	2	48	94	286	85	6	0	0	0	2	3	0	0	21	27	23	10	7	0	0	0	0	0	0	4	7	11	9	10	275	317	29	21	0	0	0	0	0
105851	Citronellyl formate	bergamot, cucumber, rose, peach	20	10	130	50	550	230	90	0	0	0	0	0	0	0	30	20	310	360	999	150	40	0	0	0	0	0	40	20	40	30	400	380	140	20	10	0	0	0	0	0	30	0	30	30	400	100	20
105862	Geranyl formate	fresh, rose, tea, green	19	11	85	13	71	17	35	7	16	4	1	1	4	1	22	9	123	254	999	72	22	3	4	1	1	1	26	5	34	43	50	15	21	12	21	3	5	1	2	0	22	24	101	23	17	10	9
115957	Linalyl acetate	sweet, green, citrus, bergamot, lavender, woody	18	12	92	15	182	16	10	5	0	0	3	1	5	1	25	11	147	100	263	22	187	26	0	1	1	0	69	12	141	386	111	32	43	12	14	6	0	0	1	0	132	171	999	116	35	5	6
150845	Citronellyl acetate	floral, green, rose, fruity, citrus, woody, tropical	21	12	128	46	432	126	74	4	4	2	53	2	5	1	35	18	636	366	905	107	30	5	25	1	0	0	34	7	64	61	855	624	128	11	10	2	7	2	1	0	25	4	33	58	842	177	21
141128	Neryl acetate	floral, rose, soapy, citrus, pear	17	10	91	12	45	10	8	1	3	4	4	1	5	1	31	13	209	415	999	61	15	3	1	1	1	0	53	11	76	219	100	15	27	72	53	13	1	0	1	0	77	106	505	82	36	5	17
89485	Menthyl acetate	tea, cooling, minty, fruity	10	0	54	44	186	39	69	6	4	0	13	0	1	0	14	0	139	53	101	26	82	6	1	0	0	0	23	0	45	65	337	138	59	10	23	5	1	0	0	0	12	0	19	0	488	106	19
140114	Benzyl acetate	sweet, floral, fruity, jasmin, fresh	167	41	14	0	0	0	0	0	0	0	7	27	84	22	186	11	0	0	0	0	0	0	3	17	11	14	246	58	311	30	1	0	0	0	2	4	3	0	179	406	716	55	2	0	0	0	0
93583	Methyl benzoate	phenolic, green, almond, floral	253	15	6	0	0	0	0	0	8	0	2	4	7	3	6	1	0	0	0	0	0	0	6	35	23	36	624	43	2	0	0	0	0	0	0	0	0	0	0	1	28	38	3	0	0	0	0
119368	Methyl salicylate	green, minty	22	11	81	6	8	0	0	0	7	3	20	48	155	149	225	29	5	2	3	0	0	0	4	16	11	15	14	2	4	4	17	1	0	0	0	0	0	0	1	2	12	688	145	11	8	1	0
134203	Methyl anthranilate	fruity, grape, orange, floral	15	51	17	6	2	0	0	0	4	11	11	27	84	91	254	39	3	2	1	0	0	0	0	10	12	17	7	3	6	4	1	0	0	0	0	1	2	3	6	40	99	561	52	5	1	0	0
120729	Indole	animalic, floral	29	18	2	1	0	1	9	60	0	2	21	56	124	38	12	2	2	0	0	0	0	0	3	11	10	9	4	9	1	0	0	0	0	2	9	17	21	18	309	374	34	1	0	0	0	0	0
[truncated: 165 more columns]
