# Supplementary material for: Comparing molecular representations, e-nose signals, and other featurization, for learning to smell aroma molecules
Source: PLoS One. 2023 Aug 11;18(8):e0289881. doi: 10.1371/journal.pone.0289881 (PMC10420360; doi:10.1371/journal.pone.0289881)
Supplement: S2 Data — (XLSX) [file pone.0289881.s002.xlsx]

## Sheet: F1 for SVM
Odor Descriptors List	ECFP6 Bit	ECFP6 Count	Aroma Bit	Mordred
Sweet	0.576	0.573	0.466	0.673
floral	0.597	0.613	0.457	0.62
green	0.369	0.323	0.328	0.32
woody	0.502	0.541	0.308	0.505
fruity	0.703	0.621	0.192	0.517
fresh	0.214	0.316	0.209	0.278
citrus	0.43	0.497	0.164	0.523
rose	0.317	0.316	0.207	0.383
spicy	0.258	0.258	0.022	0.283
herbal	0.051	0.114	0.143	0.056
waxy	0.477	0.469	0.071	0.382
dry	0.069	0.189	0.247	0.239
powdery	0.133	0.13	0	0.302
tropical	0.043	0	0	0.139
balsamic	0.03	0.047	0.122	0.15
berry	0	0	0.182	0.086
musky	0.161	0.456	0	0.404
pine	0.167	0.2	0.156	0.278
apple	0.161	0.25	0	0.317
fatty	0.111	0.117	0.172	0.122
grape	0	0	0.058	0.089
jasmin	0.267	0.206	0.017	0.178
camphoreous	0	0	0	0.156
creamy	0.333	0.333	0	0.293
honey	0.056	0.022	0	0
lily	0.056	0.067	0	0.067
oily	0.022	0	0	0
orange	0.2	0.2	0	0.2
soapy	0.022	0.022	0	0.106
aldehydic	0.256	0.267	0	0.267
earthy	0	0	0	0
grapefruit	0	0	0	0.122
minty	0	0	0	0
phenolic	0	0	0	0
almond	0.05	0.022	0	0
animalic	0.2	0.122	0	0.189
aromatic	0.022	0	0	0
banana	0.1	0	0	0.2
bergamot	0	0	0	0.1
hay	0	0	0	0
leafy	0	0	0	0
medicinal	0	0	0	0
vanilla	0.233	0.233	0	0.211
anisic	0	0	0	0
bitter	0	0	0	0
chocolate	0.078	0.078	0	0
clove	0	0	0	0
coconut	0.2	0.2	0	0.2
grassy	0	0	0	0
juicy	0	0	0	0
lavender	0	0	0	0
melon	0	0	0	0
musty	0	0	0	0
peach	0	0	0	0
raspberry	0	0	0	0
resin	0	0	0	0
sharp	0	0	0	0
strawberry	0	0	0	0
tea	0	0	0	0
terpene	0	0	0	0
violet	0	0	0	0
warm	0	0	0	0
anise	0	0	0	0
apricot	0	0	0	0
basil	0	0	0	0
blueberry	0	0	0	0
butter	0	0	0	0
candy	0	0	0	0
cherry	0	0	0	0
cinnamon	0	0	0	0
cocoa	0	0	0	0
cooling	0	0	0	0
cucumber	0	0	0	0
guava	0	0	0	0
herbaceous	0	0	0	0
lemon	0	0	0	0
lime	0	0	0	0
magnolia	0	0	0	0
mandarin	0	0	0	0
muguet	0	0	0	0
mushroom	0	0	0	0
myrrh	0	0	0	0
neroli	0	0	0	0
pear	0	0	0	0
peel	0	0	0	0
ripe	0	0	0	0
root	0	0	0	0
sour	0	0	0	0
sugar	0	0	0	0
tart	0	0	0	0
terpenic	0	0	0	0
tobacco	0	0	0	0
vegetable	0	0	0	0

## Sheet: F1 for OCSVM
Odor Descriptors List	ECFP6 Bit	ECFP6 Count	Aroma Bit	Mordred
Sweet	0.147359	0.147402	0.182272	0.230623
floral	0.166891	0.17018	0.203778	0.185643
green	0.271937	0.286911	0.299566	0.259219
woody	0.381952	0.364903	0.356752	0.380043
fruity	0.407791	0.373015	0.382348	0.339113
fresh	0.415055	0.433309	0.449406	0.405117
citrus	0.41444	0.403368	0.500332	0.453108
rose	0.415988	0.410813	0.494632	0.457587
spicy	0.50082	0.4681	0.517633	0.456696
herbal	0.502009	0.490397	0.578894	0.490621
waxy	0.501061	0.571909	0.621095	0.555537
dry	0.652642	0.654842	0.744276	0.649104
powdery	0.634172	0.665534	0.652349	0.566672
tropical	0.573325	0.572899	0.706726	0.53873
balsamic	0.616651	0.595445	0.664575	0.566378
berry	0.670789	0.597643	0.661281	0.622807
musky	0.778361	0.828319	0.718206	0.785653
pine	0.604104	0.596408	0.717451	0.712827
apple	0.636663	0.6295	0.747359	0.661692
fatty	0.72683	0.841972	0.774755	0.681528
grape	0.799827	0.689361	0.74641	0.671529
jasmin	0.690023	0.717566	0.776138	0.598021
camphoreous	0.665507	0.653892	0.771494	0.725335
creamy	0.698981	0.730901	0.778099	0.681843
honey	0.708056	0.680927	0.810794	0.671762
lily	0.690565	0.743244	0.776597	0.651345
oily	0.695581	0.717352	0.77536	0.655372
orange	0.68063	0.686297	0.805814	0.667566
soapy	0.724902	0.800726	0.83831	0.748472
aldehydic	0.706294	0.798914	0.884893	0.750233
earthy	0.699347	0.717355	0.805847	0.690277
grapefruit	0.847506	0.768393	0.802023	0.662531
minty	0.702947	0.691061	0.808888	0.684964
phenolic	0.711381	0.728344	0.840076	0.678196
almond	0.735479	0.754823	0.850832	0.743285
animalic	0.769728	0.815829	0.83992	0.750059
aromatic	0.740711	0.755998	0.850368	0.685646
banana	0.732366	0.720416	0.851704	0.687941
bergamot	0.755507	0.715048	0.852812	0.691217
hay	0.775064	0.789785	0.837566	0.758381
leafy	0.731373	0.720804	0.843451	0.690865
medicinal	0.734618	0.722953	0.839857	0.717505
vanilla	0.764382	0.756238	0.841057	0.751816
anisic	0.809006	0.794044	0.87999	0.718207
bitter	0.801832	0.76683	0.878528	0.749867
chocolate	0.806351	0.795688	0.87512	0.800706
clove	0.833003	0.758033	0.881694	0.75086
coconut	0.769939	0.794772	0.879622	0.717048
grassy	0.769367	0.751051	0.882134	0.739508
juicy	0.768034	0.753124	0.886102	0.75603
lavender	0.772183	0.753736	0.886752	0.718761
melon	0.788134	0.787229	0.913823	0.754208
musty	0.769367	0.754686	0.882134	0.710293
peach	0.786272	0.798495	0.879622	0.72011
raspberry	0.825784	0.744692	0.88401	0.753437
resin	0.77186	0.795397	0.877573	0.76006
sharp	0.769028	0.761536	0.879622	0.751662
strawberry	0.81519	0.786526	0.882134	0.797674
tea	0.771029	0.757416	0.879622	0.718761
terpene	0.771505	0.747883	0.920086	0.789146
violet	0.773764	0.750735	0.88792	0.71348
warm	0.811571	0.762338	0.877489	0.712076
anise	0.814993	0.805953	0.922113	0.753549
apricot	0.806645	0.799206	0.929619	0.749065
basil	0.814993	0.802077	0.922113	0.753549
blueberry	0.814638	0.791135	0.924018	0.751353
butter	0.812264	0.804414	0.915997	0.758219
candy	0.80842	0.795438	0.917709	0.791966
cherry	0.815156	0.803953	0.924101	0.789881
cinnamon	0.815156	0.84587	0.917729	0.758825
cocoa	0.811091	0.795033	0.917709	0.746372
cooling	0.807745	0.806615	0.915997	0.758149
cucumber	0.831723	0.80251	0.915997	0.758382
guava	0.840918	0.799521	0.917709	0.748734
herbaceous	0.814993	0.805953	0.922113	0.753549
lemon	0.815156	0.803953	0.917729	0.757764
lime	0.807155	0.79738	0.917985	0.75185
magnolia	0.814638	0.791135	0.959905	0.750242
mandarin	0.807515	0.845428	0.957262	0.747001
muguet	0.853704	0.796685	0.917985	0.746621
mushroom	0.853704	0.796685	0.917985	0.746621
myrrh	0.852929	0.791135	0.919587	0.790859
neroli	0.814638	0.791135	0.959905	0.750242
pear	0.807745	0.80251	0.915997	0.758149
peel	0.815156	0.809409	0.922113	0.759517
ripe	0.807155	0.796685	0.917985	0.746621
root	0.85437	0.810028	0.924018	0.751771
sour	0.812544	0.790342	0.919926	0.792577
sugar	0.85306	0.79936	0.917709	0.791255
tart	0.812246	0.791989	0.917709	0.74753
terpenic	0.814638	0.791135	0.924018	0.750242
tobacco	0.819338	0.804644	0.921238	0.756683
vegetable	0.806645	0.795096	0.915879	0.790246

## Sheet: recall for OCSVM
Odor Descriptors List	ECFP6 Bit	ECFP6 Count	Aroma Bit	Mordred
Sweet	0.601111	0.575556	0.836667	0.492222
floral	0.155556	0.527778	0.604762	0.366667
green	0.670238	0.555357	0.542857	0.460714
woody	0.697685	0.553704	0.532407	0.541204
fruity	0.547685	0.593056	0.90463	0.625463
fresh	0.718889	0.672222	0.919259	0.641852
citrus	0.717778	0.713333	0.902963	0.631852
rose	0.723704	0.693333	0.918889	0.47037
spicy	0.734815	0.701111	0.921481	0.634444
herbal	0.743333	0.693333	0.926667	0.66
waxy	0.709091	0.709091	0.852121	0.666667
dry	0.725152	0.680303	0.88303	0.672424
powdery	0.745152	0.721515	0.856364	0.637879
tropical	0.717879	0.706061	0.917273	0.663333
balsamic	0.749394	0.704545	0.927576	0.660606
berry	0.751818	0.715152	0.921212	0.67697
musky	0.751818	0.720909	0.92	0.661212
pine	0.726667	0.711818	0.924545	0.670909
apple	0.736364	0.724848	0.929091	0.64
fatty	0.758485	0.741515	0.925758	0.663333
grape	0.737273	0.718788	0.929091	0.646667
jasmin	0.733636	0.725758	0.873939	0.661818
camphoreous	0.734545	0.716364	0.920606	0.683333
creamy	0.742424	0.74	0.93303	0.667879
honey	0.736364	0.715152	0.926061	0.664545
lily	0.722121	0.709697	0.93	0.671212
oily	0.736667	0.725152	0.871212	0.673636
orange	0.711515	0.718485	0.926061	0.652121
soapy	0.752424	0.743333	0.849394	0.667576
aldehydic	0.754545	0.739394	0.872727	0.669697
earthy	0.742424	0.718182	0.924242	0.678788
grapefruit	0.742424	0.733333	0.918182	0.639394
minty	0.745455	0.721212	0.930303	0.675758
phenolic	0.736364	0.733333	0.918182	0.663636
almond	0.74798	0.726768	0.939394	0.657576
animalic	0.747222	0.72298	0.921212	0.667172
aromatic	0.75404	0.717424	0.942424	0.668939
banana	0.742172	0.723737	0.879798	0.67702
bergamot	0.736111	0.714899	0.936364	0.681818
hay	0.745202	0.719949	0.921212	0.673232
leafy	0.739141	0.723737	0.930303	0.680303
medicinal	0.74697	0.723737	0.924242	0.675505
vanilla	0.739141	0.728535	0.864394	0.669697
anisic	0.749242	0.726515	0.930556	0.672222
bitter	0.737121	0.726515	0.868434	0.662879
chocolate	0.743182	0.726515	0.92197	0.677525
clove	0.749242	0.726515	0.933838	0.67904
coconut	0.746212	0.729545	0.931061	0.67601
grassy	0.748485	0.717929	0.934091	0.655051
juicy	0.744444	0.720202	0.939899	0.672475
lavender	0.746212	0.72096	0.934091	0.67904
melon	0.750253	0.717677	0.919697	0.670707
musty	0.748485	0.717929	0.934091	0.664394
peach	0.740152	0.733081	0.931061	0.679545
raspberry	0.771465	0.708586	0.937121	0.670707
resin	0.74899	0.726263	0.925505	0.67197
sharp	0.743687	0.732323	0.931061	0.670202
strawberry	0.761616	0.717424	0.934091	0.678535
tea	0.746212	0.72096	0.931061	0.67904
terpene	0.746717	0.714646	0.931566	0.663889
violet	0.75101	0.717424	0.937374	0.667424
warm	0.752525	0.717677	0.925	0.662879
anise	0.754293	0.734848	0.934596	0.668182
apricot	0.742677	0.725253	0.87399	0.664899
basil	0.754293	0.734848	0.934596	0.668182
blueberry	0.754545	0.720455	0.937626	0.664646
butter	0.75101	0.737121	0.925505	0.675
candy	0.745455	0.724747	0.926768	0.667929
cherry	0.754293	0.737626	0.865909	0.662374
cinnamon	0.754293	0.740404	0.928535	0.665404
cocoa	0.75101	0.725	0.926768	0.661616
cooling	0.744949	0.734091	0.925505	0.675
cucumber	0.745202	0.734091	0.925505	0.675
guava	0.734848	0.722475	0.926768	0.661869
herbaceous	0.754293	0.734848	0.934596	0.668182
lemon	0.754293	0.737626	0.928535	0.67399
lime	0.742424	0.727778	0.926768	0.665152
magnolia	0.754545	0.720455	0.925758	0.664646
mandarin	0.744949	0.736869	0.92399	0.655556
muguet	0.751263	0.796685	0.926768	0.662121
mushroom	0.751263	0.796685	0.926768	0.662121
myrrh	0.751263	0.720455	0.928788	0.664646
neroli	0.754545	0.720455	0.925758	0.664646
pear	0.744949	0.734091	0.925505	0.675
peel	0.754293	0.737626	0.934596	0.67096
ripe	0.742424	0.727778	0.926768	0.662121
root	0.751515	0.734848	0.937626	0.665152
sour	0.753283	0.719697	0.92096	0.67096
sugar	0.750758	0.730808	0.926768	0.667677
tart	0.75303	0.722475	0.926768	0.661616
terpenic	0.754545	0.720455	0.937626	0.664646
tobacco	0.745455	0.737374	0.931566	0.671717
vegetable	0.742677	0.725253	0.923737	0.667424
