# Supplementary material for: Comparing molecular representations, e-nose signals, and other featurization, for learning to smell aroma molecules
Source: PLoS One. 2023 Aug 11;18(8):e0289881. doi: 10.1371/journal.pone.0289881 (PMC10420360; doi:10.1371/journal.pone.0289881)
Supplement: S3 Data — (XLSX) [file pone.0289881.s003.xlsx]

## Sheet: F1_OCSVM
Odor Descriptors List	Mass Spectrum	Aroma Bit	Mordred
Sweet	0.159467	0.17829	0.207642
floral	0.167519	0.178161	0.169446
green	0.313656	0.291753	0.257564
woody	0.533434	0.426341	0.420372
citrus	0.366169	0.480476	0.392239
fresh	0.39065	0.480675	0.373341
fruity	0.419837	0.43434	0.348198
rose	0.40634	0.445733	0.374019
spicy	0.645178	0.515247	0.476624
waxy	0.532495	0.568878	0.504288
dry	0.646036	0.705414	0.55774
herbal	0.59616	0.590769	0.545631
balsamic	0.671486	0.656619	0.535226
jasmin	0.756803	0.695331	0.531086
pine	0.675199	0.658697	0.710742
powdery	0.760434	0.678464	0.576073
tropical	0.674546	0.808883	0.523827
berry	0.726451	0.691456	0.598524
camphoreous	0.673688	0.693904	0.659026
fatty	0.810503	0.745213	0.623262
honey	0.722089	0.768831	0.598308
aldehydic	0.761938	0.840041	0.682722
creamy	0.762674	0.787207	0.63565
orange	0.719038	0.777032	0.653571
soapy	0.816446	0.82179	0.690327
almond	0.766175	0.785217	0.68015
apple	0.806051	0.791182	0.701038
banana	0.764665	0.791182	0.603746
earthy	0.764058	0.779699	0.644942
hay	0.814946	0.78013	0.719763
medicinal	0.769191	0.783459	0.651321
minty	0.764772	0.777933	0.643421
musky	0.866101	0.791756	0.763717
oily	0.800609	0.792277	0.646867
phenolic	0.757183	0.783418	0.591954
animalic	0.860804	0.825115	0.756254
aromatic	0.810962	0.826413	0.654691
bergamot	0.816367	0.826092	0.638186
clove	0.848388	0.823654	0.689462
coconut	0.814415	0.826092	0.644728
grape	0.80922	0.825115	0.769013
grassy	0.8139	0.824986	0.690821
lily	0.81396	0.828121	0.693846
musty	0.8139	0.824986	0.640801
peach	0.81751	0.826092	0.639672
raspberry	0.812909	0.824986	0.68248
resin	0.807635	0.823461	0.691135
sharp	0.827446	0.827758	0.680651
tea	0.816367	0.826092	0.638186
terpene	0.814409	0.881598	0.741385
vanilla	0.809309	0.835256	0.75334
anisic	0.864317	0.870762	0.695853
apricot	0.865481	0.894261	0.703157
basil	0.864317	0.870762	0.695853
bitter	0.880113	0.879817	0.74689
blueberry	0.864317	0.873474	0.699254
butter	0.869462	0.871374	0.692101
cherry	0.880113	0.879817	0.74689
chocolate	0.86396	0.887131	0.737938
cinnamon	0.86396	0.871374	0.703021
cocoa	0.866605	0.879175	0.702373
cooling	0.867353	0.871374	0.689932
cucumber	0.867353	0.871374	0.690289
juicy	0.920867	0.879175	0.765732
lavender	0.867353	0.871374	0.689932
leafy	0.866605	0.879175	0.70481
lemon	0.864317	0.871374	0.698353
lime	0.866962	0.879175	0.699533
magnolia	0.864317	0.937851	0.699254
mandarin	0.865497	0.942515	0.714106
melon	0.864462	0.882472	0.708544
mushroom	0.866605	0.879175	0.702373
neroli	0.864317	0.937851	0.699254
pear	0.867353	0.871374	0.689932
peel	0.864317	0.870762	0.70842
ripe	0.866962	0.879972	0.702991
sour	0.865871	0.896337	0.76361
strawberry	0.926862	0.882472	0.7677
sugar	0.866605	0.879175	0.763238
terpenic	0.864317	0.873474	0.699254
tobacco	0.869462	0.871374	0.697939
vegetable	0.86233	0.882472	0.760333
violet	0.866962	0.948816	0.694464

## Sheet: Recall_OCSVM 
Odor Descriptors List	Mass Spectrum	Aroma Bit	Mordred
Sweet	0.752778	0.666667	0.383333
floral	0.748333	0.821667	0.498333
green	0.824444	0.818889	0.468889
woody	0.468889	0.604444	0.597778
citrus	0.828571	0.669841	0.561905
fresh	0.819048	0.707143	0.584127
fruity	0.842857	0.84127	0.419048
rose	0.844444	0.86746	0.387302
spicy	0.823016	0.892857	0.638095
waxy	0.844444	0.87381	0.597619
dry	0.877381	0.857738	0.604762
herbal	0.845238	0.90119	0.6
balsamic	0.852381	0.888095	0.547619
jasmin	0.864881	0.829762	0.443452
pine	0.860119	0.893452	0.643452
powdery	0.861905	0.902976	0.578571
tropical	0.840476	0.884524	0.603571
berry	0.883333	0.886905	0.617857
camphoreous	0.854167	0.891071	0.639881
fatty	0.869643	0.905357	0.591667
honey	0.873214	0.8875	0.613095
aldehydic	0.864286	0.842262	0.604167
creamy	0.65	0.827381	0.601786
orange	0.865476	0.894643	0.620238
soapy	0.878571	0.85	0.609524
almond	0.855357	0.886905	0.591071
apple	0.861905	0.872619	0.554167
banana	0.867262	0.872619	0.610714
earthy	0.866667	0.894643	0.609524
hay	0.87619	0.895833	0.602976
medicinal	0.871429	0.900595	0.621429
minty	0.867262	0.888095	0.610119
musky	0.84881	0.868452	0.633333
oily	0.849405	0.827976	0.611905
phenolic	0.855357	0.891071	0.599405
animalic	0.859524	0.889881	0.62381
aromatic	0.868452	0.88869	0.61369
bergamot	0.872024	0.888095	0.608929
clove	0.847619	0.885119	0.608929
coconut	0.872024	0.888095	0.61369
grape	0.864286	0.889881	0.641071
grassy	0.869643	0.889881	0.617857
lily	0.869048	0.894048	0.610714
musty	0.869643	0.889881	0.61369
peach	0.875595	0.888095	0.608333
raspberry	0.869048	0.889881	0.604167
resin	0.864881	0.885714	0.613095
sharp	0.872619	0.888095	0.596429
tea	0.872024	0.888095	0.608929
terpene	0.872619	0.894048	0.604167
vanilla	0.865476	0.821429	0.618452
anisic	0.864881	0.877976	0.61131
apricot	0.865476	0.815476	0.629762
basil	0.864881	0.877976	0.61131
bitter	0.869048	0.805952	0.610714
blueberry	0.864881	0.882143	0.616667
butter	0.873214	0.877381	0.614286
cherry	0.869048	0.805952	0.610714
chocolate	0.864881	0.81131	0.60119
cinnamon	0.864881	0.877381	0.614881
cocoa	0.869048	0.891667	0.625
cooling	0.869048	0.877381	0.614881
cucumber	0.869048	0.877381	0.614881
juicy	0.860714	0.891667	0.633333
lavender	0.869048	0.877381	0.614881
leafy	0.869048	0.891667	0.625
lemon	0.864881	0.877381	0.615476
lime	0.869048	0.891667	0.616071
magnolia	0.864881	0.891071	0.616667
mandarin	0.866667	0.899405	0.633929
melon	0.864881	0.895833	0.625
mushroom	0.869048	0.891667	0.625
neroli	0.864881	0.891071	0.616667
pear	0.869048	0.877381	0.614881
peel	0.864881	0.877976	0.61131
ripe	0.869048	0.891667	0.582143
sour	0.869048	0.820238	0.629167
strawberry	0.869643	0.895833	0.638095
sugar	0.869048	0.891667	0.633929
terpenic	0.864881	0.882143	0.616667
tobacco	0.873214	0.877381	0.619048
vegetable	0.86131	0.895833	0.633929
violet	0.869048	0.908333	0.616071
